# Supplementary material for: QTL mapping and underlying genes for heat tolerance in grapevine (Rhine Riesling × Cabernet Sauvignon) under field conditions
Source: Theor Appl Genet. 2025 Jul 21;138(8):189. doi: 10.1007/s00122-025-04972-2 (PMC12279613; doi:10.1007/s00122-025-04972-2)
Supplement: Supplementary file 1 — Supplementary file1 (XLSX 314 KB) [file 122_2025_4972_MOESM1_ESM.xlsx]

## Sheet: Online Resource 1
QTL mapping and underlying genes for heat tolerance in grapevine (Rhine Riesling x Cabernet Sauvignon) under field conditions
			Silvia Pettenuzzo1,2,3,4*, Luca Cappellin3, Michele Faralli1,2, Maria Stella Grando1,2*#, Laura Costantini2#
1Center Agriculture Food and Environment (C3A), University of Trento, San Michele all’Adige, Italy
2Research and Innovation Centre, Fondazione Edmund Mach, San Michele all’Adige, Italy
3Department of Chemical Sciences, University of Padova, Padova, Italy
4Department of Civil, Environmental and Architectural Engineering, University of Padova, Padova, Italy
*Correspondence silvia.pettenuzzo@unipd.it , stella.grando@unitn.it
Online Resource 1
List of Tables and Figures:
Table S 1.1 Summary of parameters measured or automatically calculated by Handy-PEA with their formulae and description. Parameters used in QTL analysis are highlighted in bold.
Table S 1.2 List of parameters measured by LI-COR LI-600 porometer/fluorometer with their meaning. Parameters used in QTL analysis are highlighted in bold.
Table S 1.3. For each trait (a) Fv/Fm, b) Area, c) Phi(Eo), d) Phi(Ro)) and sampling session, mean values and their range of variation under stress and non-stress conditions, together with their differential values (% normalized for control values) and ranges. are reported. Mean values and ranges are calculated from the raw dataset, with three measures per individual on different leaves. Differen…
Table S 1.4 Spearman correlation coefficient (rho) calculated between parameters of the same dataset collected with Handy-PEA fluorometer. Parameters reported here are the ones used for QTL analysis. Values used to calculate correlations are the differentials between control and stress values. normalized for control values (formula: (C-HS)/C*100). For each correlation. significance is reported as…
Table S 1.5 Spearman correlation coefficient (rho) calculated for the same parameter measured in different years and phenological stages. Parameters reported here are the ones used for QTL analysis. Values used to calculate correlations are the differentials between control and stress values. normalized for control values (formula: (C-HS)/C*100). For each correlation. significance is reported as …
Table S 1.6. For each trait (a) gs, b) E, c) VPleaf, d) Tleaf, e) PhiPS2, f) ETR) and sampling session, mean values and their range of variation under stress and non-stress conditions, together with their differential values (% normalized for control values) and ranges. are reported. Mean values and ranges are calculated from the raw dataset, with three measures per individual on different leaves…
Table S 1.7 Spearman correlation coefficient (rho) calculated between parameters of the same dataset collected with LI-COR LI_600 porometer/fluorometer. Parameters reported here are the ones used for QTL analysis. Values used to calculate correlations are the differentials between control and stress values. normalized for control values (formula: (C-HS)/C*100). For each correlation. significance …
Table S 1.8 Spearman correlation coefficient (rho) calculated for the same parameter measured in different years and phenological stages. Parameters reported here are the ones used for QTL analysis. Values used to calculate correlations are the differentials between control and stress values. normalized for control values (formula: (C-HS)/C*100). For each correlation. significance is reported as …
Table S 1.9 Spearman correlation coefficient (rho) calculated between parameters measured with Handy-PEA fluorometer and LI-600 porometer/fluorometer in the same phenotyping session. Parameters reported here are the ones used for QTL analysis. Values used to calculate correlations are the differentials between control (C) and stress (HS) values. normalized for control values (formula: (C-HS)/C*10…
Figure S1.1. Frequency distribution of the difference between stress and non-stress conditions of measured parameters (Fv/Fm, Area, Phi(Eo), Phi(Ro)) normalized for control values (formula: (C-HS)*C-1*100). Histograms are colored from yellow to black based on the dataset considered: Veraison 2021 (yellow), Flowering 2022, Berry pea-size 2022, Pre-Veraison 2022, Veraison 2022, Berry pea-size 2023,…
Figure S1.2. Frequency distribution of the difference between stress and non-stress conditions of measured parameters (gs, E, VPleaf, Tleaf, PhiPS2, ETR) normalized for control values(formula: (C-HS)*C-1*100). Histograms are colored from yellow to black based on the dataset considered: Flowering 2022, Berry pea-size 2022, Berry pea-size 2023, Pre-Veraison 2023, Veraison 2023 (black). Ranges of ph…

## Sheet: Table S1.1
	Table S 1.1 Summary of parameters measured or automatically calculated by Handy-PEA with their formulae and description. Parameters used in QTL analysis are highlighted in bold.
	Parameters	Description
	OJIP data:
	TFm	Time at which the maximum fluorescence value (Fm) is reached
	Area	Area above the fluorescence curve between Fo and Fm
		It is proportional to the pool size of the electron acceptors QA on the reducing side of Photosystem II. If electron transfer from the reaction centres to the quinone pool is blocked the area will be dramatically reduced
	Fo	Minimum fluorescence, when all PSII RCs are open
		Represents emission by excited chlorophyll a molecules in the antennae structure of Photosystem II
	Fm	Maximum fluorescence, when all PSII RCs are closed
		The maximum fluorescence value obtained for a continuous light intensity
	Fv	Indicates the variable component of the recording and relates to the maximum capacity for photochemical quenching. Calculated by subtracting the Fo value from the Fm value (Fm - Fo)
		Fluorescence measured at times:
	F1	T1 = 50 microseconds
	F2	T2 = 100 microseconds
	F3	T3 = (K step) 300 microseconds
	F4 or Fj	T4 = (J step) 2 milliseconds
	F5 or Fi	T5 = (I step) 30 milliseconds
	Normalised data:
	Fo/Fm
	Fv/Fm	An indication of the maximum quantum efficiency of Photosystem II and widely considered to be a sensitive indicator of plant photosynthetic performance
	Fv/Fo
	Vj = (Fj-Fo)/(Fm-Fo)	Relative variable fluorescence at the J-step (2 ms)
	Vi = (Fi-Fo)/(Fm-Fo)	Relative variable fluorescence at the I-step (30 ms)
	Yield = flux ratios:
	TRo/ABS = Phi(Po)= Fv/Fm	Maximum yield of primary photochemistry at t=0
	ETo/TRo = Psi(Eo)	Probability (at t=0) that a trapped exciton can move an electron further than QA- into the electron transport chain
	ETo/ABS = Phi(Eo)	Probability that an absorbed photon will move an electron into the electron transport chain Quantum yield of electron transport (at t=0)
	REo/ETo = Delta(Ro)	Quantum yield (at t = 0) of energy dissipation
	REo/ABS = Phi(Ro)	Average (from time 0 to tF ) quantum yield of primary photochemistry
	Specific fluxes (per QA-reducing PSI II reaction centre (RC))
	ABS/RC	Derived parameters that quantify Photosystem II behaviour for specific energy fluxes (per reaction centre RC):
	DIo/RC	Absorption (ABS/RC)
	TRo/RC	Trapping (TRo/RC)
	ETo/RC	Dissipation (DIo/CS)
	REo/RC	Electron transport (ETo/RC)
	Apparent fluxes per CSo:
	ABS/CSo	Derived parameters that quantify Photosystem II behaviour for specific energy fluxes per excited cross-section (CS) of the tested sample (=leaf area)
	DIo/CSo
	TRo/CSo
	ETo/CSo
	REo/CSo
	Apparent fluxes per CSm:
	(ABS/CSm)~Fm
	DIo/CSm
	TRo/CSm
	ETo/CSm
	REo/CSm
	Partial performances:
	Gamma(RC)/(1-Gamma(RC))
	Phi(Po)/(1-Phi(Po))
	Psi(Eo)/(1-Psi(Eo))
	PI(abs)
	Delta(Ro)/(1-Delta(Ro))
	Partial areas:
	Fo to F1
	F1 to F3
	F1 to F4
	F1 to F5
	F3 to F4
	F4 to F5
	F5 to Fm
	Slopes & integrals:
	dVg/dto
	dV/dto
	Sm = Area/Fv	A measure of the energy needed to close all reaction centres. The more the electrons from QA– are transferred into the electron transport chain ET, the longer the fluorescence signals remain lower than Fm and the bigger Sm becomes
	N = Sm/Ss	Number of times a QA has been reduced in the time span from 0 to tFm
	Sm/tFm
	Total performance, driving force & rates:
	PI(total)
	DF(abs)
	DF(total)
	kP/ABS times kF
	kN/ABS times kF

## Sheet: Table S1.2
	Table S 1.2 List of parameters measured by LI-COR LI-600 porometer/fluorometer with their meaning. Parameters used in QTL analysis are highlighted in bold.
	Parameters	Description
	Porometer:
	gsw	Stomatal conductance (gs)
	gbw	Boundary layer conductance
	gtw	Total conductance
	E	Transpiration
	VPcham	Chamber vapour pressure
	VPleaf	Leaf vapour pressure
	H2O ref	Reference H2O mole fraction
	H2O s	Sample H2O mole fraction
	H2O leaf	Leaf H2O mole fraction
	Fluorometer:
	Fs	Fo measured without dark adaptation
	Fm’	Fm measured without dark adaptation
	PhiPS2	Estimation of the maximum quantum efficiency of Photosystem II (without dark adaptation)
	ETR	Electron transport rate
	Tleaf	Leaf temperature
	Qamb	Photosynthetic active radiation (PAR)

## Sheet: Table S1.3
	Table S 1.3. For each trait (a) Fv/Fm, b) Area, c) Phi(Eo), d) Phi(Ro)) and sampling session, mean values and their range of variation under stress and non-stress conditions, together with their differential values (% normalized for control values) and ranges. are reported. Mean values and ranges are calculated from the raw dataset, with three measures per individual on different leaves. Differen…
	a)		Control		Stress		Differential			b)		Control		Stress		Differential
							(% to control)									(% to control)
	Trait	Session	Mean	Range	Mean	Range	Mean	Range		Trait	Session	Mean	Range	Mean	Range	Mean	Range
	Fv/Fm	Véraison 2021	0.84	0.86-0.70	0.82	0.86-0.65	3	23-(-12)		Area	Véraison 2021	50911	104094-20538	36389	72023-6889	26	91-(-125)
		Flowering 2022	0.83	0.86-0.78	0.79	0.86-0.63	6	26-(-3)			Flowering 2022	53127	115588-22607	31604	59448-17072	39	70-(-40)
		Berry pea-size 2022	0.84	0.86-0.78	0.81	0.86-0.62	4	26-(-7)			Berry pea-size 2022	42840	70031-10123	33465	254324-16298	21	64-(-500)
		Pre-Véraison 2022	0.85	0.86-0.80	0.82	0.86-0.61	4	30-(-5)			Pre-Véraison 2022	55226	99688-34419	31874	48900-12156	40	85-(-16)
		Véraison 2022	0.84	0.86-0.60	0.82	0.86-0.56	3	35-(-5)			Véraison 2022	46253	79715-13816	31876	149576-7950	29	84-(-186)
		Berry pea-size 2023	0.84	0.86-0.80	0.8	0.85-0.63	5	25-(-2)			Berry pea-size 2023	78212	102814-25369	53222	79137-20248	31	70-(-117)
		Pre-Véraison 2023	0.84	0.86-0.75	0.81	0.86-0.50	5	40-(-3)			Pre-Véraison 2023	67669	95187-23705	49386	75230-2332	24	96-(-92)
		Véraison 2023	0.83	0.86-0.78	0.8	0.86-0.65	3	21-(-8)			Véraison 2023	77178	103807-35826	56881	251165-22271	26	73-(-211)
		Véraison Full 2023	0.84	0.86-0.80	0.79	0.86-0.44	6	47-(-3)			Véraison Full 2023	67335	115823-40991	44161	69391-19274	33	74-(-29)
	c)		Control		Stress		Differential			d)		Control		Stress		Differential
							(% to control)									(% to control)
	Trait	Session	Mean	Range	Mean	Range	Mean	Range		Trait	Session	Mean	Range	Mean	Range	Mean	Range
	Phi(Eo)	Véraison 2021	0.36	0.54-0.09	0.38	0.58-0.11	-3	67-(-237)		Phi(Ro)	Véraison 2021	0.15	0.24-0.05	0.16	0.25-0.02	-3	88-(-166)
		Flowering 2022	0.33	0.54-0.19	0.27	0.44-0.10	17	72-(-56)			Flowering 2022	0.18	0.24-0.11	0.19	0.30-0.12	-8	33-(-102)
		Berry pea-size 2022	0.37	0.49-0.25	0.31	0.56-0.10	17	69-(-83)			Berry pea-size 2022	0.16	0.23-0.08	0.15	0.45-0.05	-0.2	70-(-212)
		Pre-Véraison 2022	0.37	0.53-0.24	0.36	0.54-0.11	2.6	73-(-52)			Pre-Véraison 2022	0.16	0.24-0.10	0.15	0.21-0.07	4.2	60-(-67)
		Véraison 2022	0.37	0.52-0.21	0.34	0.52-0.06	7	84-(-57)			Véraison 2022	0.15	0.22-0.08	0.15	0.25-0.07	-0.3	47-(-62)
		Berry pea-size 2023	0.41	0.53-0.31	0.35	0.55-0.10	15	73-(-48)			Berry pea-size 2023	0.17	0.25-0.08	0.2	0.28-0.01	-15	94-(-75)
		Pre-Véraison 2023	0.42	0.65-0.29	0.38	0.59-0.06	6	73-(-50)			Pre-Véraison 2023	0.16	0.35-0.01	0.18	0.26-0.04	-24	61-(-681)
		Véraison 2023	0.37	0.52-0.24	0.38	0.55-0.14	-3	59-(-55)			Véraison 2023	0.17	0.22-0.08	0.17	0.23-0.04	-2	78-(-61)
		Véraison Full 2023	0.43	0.53-0.34	0.36	0.61-0.05	17	86-(-50)			Véraison Full 2023	0.17	0.25-0.08	0.18	0.24-0.10	-8	47-(-89)

## Sheet: Table S1.4
	Table S 1.4 Spearman correlation coefficient (rho) calculated between parameters of the same dataset collected with Handy-PEA fluorometer. Parameters reported here are the ones used for QTL analysis. Values used to calculate correlations are the differentials between control and stress values. normalized for control values (formula: (C-HS)/C*100). For each correlation. significance is reported as…
	Session		Fv/Fm	Area	Phi(Eo)	Phi(Ro)
	Véraison 2021	Fv/Fm	1	0.73***	0.60***	0.29*
		Area		1	0.57***	0.44**
		Phi(Eo)			1	0.44**
	Flowering 2022	Fv/Fm	1	0.60***	0.74***	0.12
		Area		1	0.50***	-0.03
		Phi(Eo)			1	0.53***
	Berry pea-size 2022	Fv/Fm	1	0.65***	0.79***	0.40**
		Area		1	0.57***	0.32**
		Phi(Eo)			1	0.58***
	Pre-Véraison 2022	Fv/Fm	1	0.52***	0.81***	0.18
		Area		1	0.45**	0.87***
		Phi(Eo)			1	0.15
	Véraison 2022	Fv/Fm	1	0.74***	0.84***	0.30**
		Area		1	0.58***	0.61***
		Phi(Eo)			1	0.32**
	Berry pea-size 2023	Fv/Fm	1	0.80***	0.88***	0.21*
		Area		1	0.78***	0.39**
		Phi(Eo)			1	0.40**
	Pre-Véraison 2023	Fv/Fm	1	0.70***	0.90***	0.21*
		Area		1	0.73***	0.61***
		Phi(Eo)			1	0.26*
	Véraison 2023	Fv/Fm	1	0.47**	0.78***	-0.25*
		Area		1	0.61***	0.44**
		Phi(Eo)			1	0.04
	Véraison Full 2023	Fv/Fm	1	0.86***	0.79***	0.25*
		Area		1	0.71***	0.43**
		Phi(Eo)			1	0.29*

## Sheet: Table S1.5
	Table S 1.5 Spearman correlation coefficient (rho) calculated for the same parameter measured in different years and phenological stages. Parameters reported here are the ones used for QTL analysis. Values used to calculate correlations are the differentials between control and stress values. normalized for control values (formula: (C-HS)/C*100). For each correlation. significance is reported as …
	a) Fv/Fm (Handy-PEA)											b) Area (Handy-PEA)
		V21	F22	Bps22	PreV22	V22	Bps23	PreV23	V23	Vfull23			V21	F22	Bps22	PreV22	V22	Bps23	PreV23	V23	Vfull23
	V21	1	0.12	0.13	-0.006	0.22*	0.02	0.03	-0.05	0.36**		V21	1	0.27**	0.1	0.07	0.23*	-0.16	-0.05	-0.21*	0.48**
	F22		1	0.40**	0.21*	0.27**	0.24*	0.25*	0.13	0.1		F22		1	0.18*	-0.08	0.008	0.01	0.11	0.01	0.18
	Bps22			1	0.47**	0.49**	0.05	0.01	-0.08	-0.1		Bps22			1	0.49**	0.51***	0.34**	0.12	0.1	0.1
	PreV22				1	0.55***	0.1	0.08	0.12	-0.25**		PreV22				1	0.67***	0.42**	0.22*	0.33**	0.12
	V22					1	0.21*	0.15	0.12	0.01		V22					1	0.32**	0.13	0.1	0.18
	Bps23						1	0.73***	0.52***	0.1		Bps23						1	0.51***	0.33**	0.1
	PreV23							1	0.47**	0.18		PreV23							1	0.42**	0.03
	V23								1	-0.24*		V23								1	-0.15
	Vfull23									1		Vfull23									1
	c) Phi(Eo) (Handy-PEA)											d) Phi(Ro) (Handy-PEA)
		V21	F22	Bps22	PreV22	V22	Bps23	PreV23	V23	Vfull23			V21	F22	Bps22	PreV22	V22	Bps23	PreV23	V23	Vfull23
	V21	1	-0.01	0.12	0.07	0.15	0.03	-0.01	0.14	0.14		V21	1	-0.1	-0.05	0.04	0.1	0.1	0.002	0.14	0.23*
	F22		1	0.57***	0.42**	0.39**	0.21*	0.21*	0.25**	0.12		F22		1	0.49**	0.15	0.20*	0.25**	0.16	-0.11	-0.12
	Bps22			1	0.58***	0.58***	0.19*	0.11	0.23*	-0.02		Bps22			1	-0.03	0.30**	0.28**	0.17	-0.17	-0.14
	PreV22				1	0.65***	0.26**	0.13	0.31**	-0.15		PreV22				1	0.51***	0.05	0.11	0.33**	0.26**
	V22					1	0.23**	0.18	0.27**	0.09		V22					1	0.17	0.21*	0.16	0.17
	Bps23						1	0.72***	0.46**	0.27**		Bps23						1	0.25**	0.14	0.33**
	PreV23							1	0.43**	0.35**		PreV23							1	0.12	0.07
	V23								1	0.14		V23								1	0.39**
	Vfull23									1		Vfull23									1

## Sheet: Table S1.6
	Table S 1.6. For each trait (a) gs, b) E, c) VPleaf, d) Tleaf, e) PhiPS2, f) ETR) and sampling session, mean values and their range of variation under stress and non-stress conditions, together with their differential values (% normalized for control values) and ranges. are reported. Mean values and ranges are calculated from the raw dataset, with three measures per individual on different leaves…
	a)		Control		Stress		Differential			b)		Control		Stress		Differential
							(% to control)									(% to control)
	Trait	Session	Mean	Range	Mean	Range	Mean	Range		Trait	Session	Mean	Range	Mean	Range	Mean	Range
	gs	Véraison 2021	-	-	-	-	-	-		E	Véraison 2021	-	-	-	-	-	-
		Flowering 2022	0.11	0.58-0.01	0.16	0.63-0.02	-111	85-(-1488)			Flowering 2022	0.62	2.42-0.05	3.54	10.68-0.51	-761	41-(-6797)
		Berry pea-size 2022	0.12	0.40-0.01	0.22	0.72-0.01	-122	117-(-1011)			Berry pea-size 2022	1.05	4.48-0.06	4	12.49-0.01	-441	141-(-3588)
		Pre-Véraison 2022	-	-	-	-	-	-			Pre-Véraison 2022	-	-	-	-	-	-
		Véraison 2022	-	-	-	-	-	-			Véraison 2022	-	-	-	-	-	-
		Berry pea-size 2023	0.06	0.45-0.0001	0.22	0.72-0.01	-465	840-(-4502)			Berry pea-size 2023	0.33	2.33-0.01	4.33	13.8-0.10	-1975	7978-(-17035)
		Pre-Véraison 2023	0.02	0.15-0.0001	0.3	0.68-0.01	-2901	125-(-71404)			Pre-Véraison 2023	0.18	0.98-0.01	5.09	11.7-0.01	-5770	10950-(-197052)
		Véraison 2023	0.05	0.16-0.0001	0.21	0.50-0.06	-550	32139-(-82086)			Véraison 2023	0.24	0.88-0.01	3.06	10.5-0.09	-1726	160354-(-226880)
		Véraison Full 2023	-	-	-	-	-	-			Véraison Full 2023	-	-	-	-	-	-
	c)		Control		Stress		Differential			d)		Control		Stress		Differential
							(% to control)									(% to control)
	Trait	Session	Mean	Range	Mean	Range	Mean	Range		Trait	Session	Mean	Range	Mean	Range	Mean	Range
	VPleaf	Véraison 2021	-	-	-	-	-	-		Tleaf	Véraison 2021	-	-	-	-	-	-
		Flowering 2022	2.28	3.46-1.84	4.43	6.21-3.15	-94	148			Flowering 2022	19.5	26.4-16.2	30.5	36.7-24.8	11	17.4-4.2
		Berry pea-size 2022	3	3.71-2.29	4.62	6.38-3.78	-56	110			Berry pea-size 2022	23.9	27.6-19.6	31.4	37.2-27.9	7	14.2-3.2
		Pre-Véraison 2022	-	-	-	-	-	-			Pre-Véraison 2022	-	-	-	-	-	-
		Véraison 2022	-	-	-	-	-	-			Véraison 2022	-	-	-	-	-	-
		Berry pea-size 2023	2.57	3.16-2.30	4.64	5.67-3.77	-82	114			Berry pea-size 2023	21.4	24.9-19.7	31.5	35.1-27.9	10	14.9-3.9
		Pre-Véraison 2023	2.98	3.52-2.66	5.01	6.53-3.61	-69	128.3			Pre-Véraison 2023	23.8	26.7-22.0	32.8	37.7-27.2	9	14.6-0.5
		Véraison 2023	2.11	2.67-1.85	3.6	5.68-2.73	-69	142			Véraison 2023	18.2	22.1-16.2	26.8	35.1-22.5	9	45338
		Véraison Full 2023	-	-	-	-	-	-			Véraison Full 2023	-	-	-	-	-	-
	e)		Control		Stress		Differential			f)		Control		Stress		Differential
							(% to control)									(% to control)
	Trait	Session	Mean	Range	Mean	Range	Mean	Range		Trait	Session	Mean	Range	Mean	Range	Mean	Range
	PhiPS2	Véraison 2021	-	-	-	-	-	-		ETR	Véraison 2021	-	-	-	-	-	-
		Flowering 2022	0.75	0.53-0.81	0.67	0.17-0.93	11	76-(-42)			Flowering 2022	43	0.64-311	162	3-571	-721	97-(-60210)
		Berry pea-size 2022	0.75	0.63-0.80	0.7	0.44-0.79	7	42-(-10)			Berry pea-size 2022	62	9-259	144	3-435	-472	88-(-10547)
		Pre-Véraison 2022	-	-	-	-	-	-			Pre-Véraison 2022	-	-	-	-	-	-
		Véraison 2022	-	-	-	-	-	-			Véraison 2022	-	-	-	-	-	-
		Berry pea-size 2023	0.77	0.63-0.80	0.71	0.50-0.80	8	37-(-15)			Berry pea-size 2023	9	0.5-33	124	16-337	-2705	(-95)-(16325)
		Pre-Véraison 2023	0.78	0.67-0.85	0.71	0.45-0.82	8	42-(-15)			Pre-Véraison 2023	5	0.3-21	124	11-474	-5771	(-144)-(-54099)
		Véraison 2023	0.45	0.17-0.66	0.42	0.03-0.74	-23	293-(-557)			Véraison 2023	2	0.03-6	84	(-18)-467	-37288	31386-(-508678)
		Véraison Full 2023	-	-	-	-	-	-			Véraison Full 2023	-	-	-	-	-	-

## Sheet: Table S1.7
	Table S 1.7 Spearman correlation coefficient (rho) calculated between parameters of the same dataset collected with LI-COR LI_600 porometer/fluorometer. Parameters reported here are the ones used for QTL analysis. Values used to calculate correlations are the differentials between control and stress values. normalized for control values (formula: (C-HS)/C*100). For each correlation. significance …
			Tleaf	gs	E	VPleaf	PhiPS2	ETR
	Flowering 2022	Tleaf	1	0.03	0.33**	0.93***	-0.40**	0.41**
		gs		1	0.94***	0.08	-0.37**	0.30**
		E			1	0.37**	-0.46**	0.37**
		VPleaf				1	-0.44**	0.29**
		PhiPS2					1	-0.41**
	Berry pea-size 2022	Tleaf	1	-0.25**	0.07	0.995***	-0.43**	0.62**
		gs		1	0.87***	-0.28**	-0.19*	0.08
		E			1	-0.04	-0.29**	0.30**
		VPleaf				1	-0.43**	0.61***
		PhiPS2					1	-0.48***
	Berry pea-size 2023	Tleaf	1	0.05	0.20*	0.999**	-0.18*	-0.26**
		gs		1	0.81***	0.04	-0.35**	-0.01
		E			1	0.20*	-0.31**	-0.15
		VPleaf				1	-0.18*	-0.25**
		PhiPS2					1	-0.06
	Pre-Véraison 2023	Tleaf	1	-0.23*	0.13	0.949***	-0.21*	-0.43**
		gs		1	0.18	-0.25**	0.07	0.16
		E			1	0.13	-0.04	-0.18*
		VPleaf				1	-0.20*	-0.45**
		PhiPS2					1	-0.11
	Véraison 2023	Tleaf	1	-0.05	0.49***	0.998***	-0.008	0.09
		gs		1	0.76***	-0.05	-0.08	-0.07
		E			1	0.49***	-0.05	-0.08
		VPleaf				1	-0.01	0.08
		PhiPS2					1	0.35**

## Sheet: Table S1.8
	Table S 1.8 Spearman correlation coefficient (rho) calculated for the same parameter measured in different years and phenological stages. Parameters reported here are the ones used for QTL analysis. Values used to calculate correlations are the differentials between control and stress values. normalized for control values (formula: (C-HS)/C*100). For each correlation. significance is reported as …
	a) gs (LI-600 porometer/fluorometer)											b) E (LI-600 porometer/fluorometer)
		F22	Bps22	PreV22	V22	Bps23	PreV23	V23	Vfull23				F22	Bps22	PreV22	V22	Bps23	PreV23	V23	Vfull23
	F22	1	0.35**	-	-	-0.06	-0.28**	-0.07	-			F22	1	0.16	-	-	0.15	-0.07	0.04	-
	Bps22		1	-	-	-0.08	-0.16	-0.05	-			Bps22		1	-	-	-0.1	-0.20*	-0.09	-
	PreV22			1	-	-	-	-	-			PreV22			1	-	-	-	-	-
	V22				1	-	-	-	-			V22				1	-	-	-	-
	Bps23					1	0.17	0.19	-			Bps23					1	0.16	0.20*	-
	PreV23						1	0.27**	-			PreV23						1	0.07	-
	V23							1	-			V23							1	-
	Vfull23								1			Vfull23								1
	c) VPleaf (LI-600 porometer/fluorometer)											d) Tleaf (LI-600 porometer/fluorometer)
		F22	Bps22	PreV22	V22	Bps23	PreV23	V23	Vfull23				F22	Bps22	PreV22	V22	Bps23	PreV23	V23	Vfull23
	F22	1	0.27**	-	-	0.16	0.42**	0.18	-			F22	1	0.40**	-	-	-0.13	0.24**	-0.08	-
	Bps22		1	-	-	-0.56***	-0.39**	-0.65***	-			Bps22		1	-	-	-0.49**	-0.50***	-0.61***	-
	PreV22			1	-	-	-	-	-			PreV22			1	-	-	-	-	-
	V22				1	-	-	-	-			V22				1	-	-	-	-
	Bps23					1	0.44**	0.79***	-			Bps23					1	0.42**	0.80***	-
	PreV23						1	0.61***	-			PreV23						1	0.59***	-
	V23							1	-			V23							1	-
	Vfull23								1			Vfull23								1
	e) PhiPS2 (LI-600 porometer/fluorometer)											f) ETR (LI-600 porometer/fluorometer)
		F22	Bps22	PreV22	V22	Bps23	PreV23	V23	Vfull23				F22	Bps22	PreV22	V22	Bps23	PreV23	V23	Vfull23
	F22	1	0.21*	-	-	0.21*	-0.07	-0.1	-			F22	1	0.01	-	-	0.21*	0.13	0.04	-
	Bps22		1	-	-	0.08	-0.02	-0.02	-			Bps22		1	-	-	0.52**	0.14	0.14	-
	PreV22			1	-	-	-	-	-			PreV22			1	-	-	-	-	-
	V22				1	-	-	-	-			V22				1	-	-	-	-
	Bps23					1	0.45**	-0.02	-			Bps23					1	0.47**	0.32**	-
	PreV23						1	0.002	-			PreV23						1	0.51***	-
	V23							1	-			V23							1	-
	Vfull23								1			Vfull23								1

## Sheet: Table S1.9
	Table S 1.9 Spearman correlation coefficient (rho) calculated between parameters measured with Handy-PEA fluorometer and LI-600 porometer/fluorometer in the same phenotyping session. Parameters reported here are the ones used for QTL analysis. Values used to calculate correlations are the differentials between control (C) and stress (HS) values. normalized for control values (formula: (C-HS)/C*10…
			Tleaf	gs	E	VPleaf	PhiPS2	ETR
	Flowering 2022	Area	-0.45**	-0.09	-0.20*	-0.34**	0.42**	-0.21*
		Fv/Fm	-0.1	-0.20*	-0.16	-0.07	0.43**	-0.1
		Phi(Eo)	0.09	0.003	0.02	0.07	0.17	0.06
		Phi(Ro)	0.41**	0.13	0.21*	0.34**	-0.20*	0.26**
	Berry pea-size 2022	Area	-0.30**	-0.09	-0.13	-0.31**	0.36**	-0.31**
		Fv/Fm	-0.12	-0.07	-0.08	-0.13	0.28**	-0.15
		Phi(Eo)	0.13	-0.06	0.04	0.12	0.21*	0.05
		Phi(Ro)	0.33**	-0.1	0.1	0.33**	-0.06	0.26**
	Berry pea-size 2023	Area	-0.41**	-0.24*	-0.21*	-0.41**	0.33**	-0.04
		Fv/Fm	-0.37**	-0.26**	-0.23*	-0.37**	0.46**	-0.1
		Phi(Eo)	-0.36**	-0.25**	-0.27**	-0.36**	0.43**	0.02
		Phi(Ro)	-0.20*	0.05	-0.04	-0.19*	0.03	0.11
	Pre-Véraison 2023	Area	-0.005	0.01	-0.05	-0.02	0.42**	-0.26**
		Fv/Fm	-0.03	0.05	0.02	-0.05	0.52***	-0.28**
		Phi(Eo)	-0.02	0.02	-0.07	-0.04	0.49**	-0.16
		Phi(Ro)	-0.04	-0.07	-0.02	-0.05	0.12	-0.13
	Véraison 2023	Area	-0.40**	-0.03	-0.20*	-0.40**	0.01	-0.23*
		Fv/Fm	-0.61***	0.04	-0.30**	-0.60***	0.09	-0.15
		Phi(Eo)	-0.52***	0.01	-0.25**	-0.52***	-0.02	-0.19*
		Phi(Ro)	0.16	0.05	0.19*	0.16	-0.02	-0.13

[truncated: 2 more sheets: Figure S1.1, Figure S1.2]
