# Supplementary material for: QTL mapping and underlying genes for heat tolerance in grapevine (Rhine Riesling × Cabernet Sauvignon) under field conditions
Source: Theor Appl Genet. 2025 Jul 21;138(8):189. doi: 10.1007/s00122-025-04972-2 (PMC12279613; doi:10.1007/s00122-025-04972-2)
Supplement: Supplementary file 2 — Supplementary file2 (XLSX 500 KB) [file 122_2025_4972_MOESM2_ESM.xlsx]

## Sheet: Online Resource 2
QTL mapping and underlying genes for heat tolerance in grapevine (Rhine Riesling x Cabernet Sauvignon) under field conditions
			Silvia Pettenuzzo1,2,3,4*, Luca Cappellin3, Michele Faralli1,2, Maria Stella Grando1,2*#, Laura Costantini2#
1Center Agriculture Food and Environment (C3A), University of Trento, San Michele all’Adige, Italy
2Research and Innovation Centre, Fondazione Edmund Mach, San Michele all’Adige, Italy
3Department of Chemical Sciences, University of Padova, Padova, Italy
4Department of Civil, Environmental and Architectural Engineering, University of Padova, Padova, Italy
*Correspondence silvia.pettenuzzo@unipd.it , stella.grando@unitn.it
Online Resource 2
List of Tables and Figures:
Table S 2.1 Results of QTL analysis performed with Interval Mapping on the integrated map (RRxCS). For each trait related to chlorophyll fluorescence, measured with Handy-PEA, and for each dataset the chromosome where a QTL was located (Chr), the marker(s) with the highest LOD value and the highest significance at the Kruskal-Wallis test (Marker), the corresponding position in cM (Position cM), t…
Table S 2.2 Results of QTL analysis performed with Multiple QTL Mapping on the two parental maps (RR and CS). For each trait related to chlorophyll fluorescence, measured with Handy-PEA, and for each dataset the parental map (Map) and the chromosome (Chr) where a QTL was located, the marker with the highest LOD value used as cofactor (Marker) and the corresponding position in cM (Position cM), th…
Table S 2.3 Results of QTL analysis performed with Interval Mapping on the integrated map (RRxCS). For each trait related to stomatal conductance and leaf transpiration, measured with Porometer, and for each dataset the chromosome where a QTL was located (Chr), the marker(s) with the highest LOD value and the highest significance at the Kruskal-Wallis test (Marker) and the corresponding position …
Table S 2.4 Results of QTL analysis performed with Multiple QTL Mapping on the two parental maps (RR and CS). For each trait related to stomatal conductance and leaf transpiration, measured with Porometer, and for each dataset, the parental map (Map) and the chromosome (Chr) where a QTL was located, the marker with the highest LOD value used as cofactor (Marker), and the corresponding position in…
Figure S2.1 Results of QTL analysis (2021-2023) on chlorophyll fluorescence parameters. Parameters are represented with different shapes (● Fv/Fm,▲ Area, ■ Phi(Eo), Phi(Ro)); results obtained with Simple Interval Mapping (SIM) on the Integrated Map (CP) in different years are reported in shade of green, while results obtained with Multiple QTL Mapping (MQM) on the two parental maps (CS map and RR…
Figure S2.2 Results of QTL analysis (2021-2023) on transpiration parameters. Parameters are represented with different shapes (● gsw, ▲ E, ■ VPleaf, Tleaf); results obtained with Simple Interval Mapping (SIM) on the Integrated Map (CP) in different years are reported in shade of green, while results obtained with Multiple QTL Mapping (MQM) on the two parental maps (CS map and RR map) are reported…

## Sheet: Table S2.1
	Table S 2.1 Results of QTL analysis performed with Interval Mapping on the integrated map (RRxCS). For each trait related to chlorophyll fluorescence, measured with Handy-PEA, and for each dataset the chromosome where a QTL was located (Chr), the marker(s) with the highest LOD value and the highest significance at the Kruskal-Wallis test (Marker), the corresponding position in cM (Position cM), t…
		SIM integrated map
	Trait	Dataset	Chr	Position	Marker	LOD	Expl. V	Confidence Interval
				cM			%	Range cM	Flanking markers
	Fv/Fm	Véraison 2021	16	36.709	16 _16126092	3.49	12.8	35.255	16_15970697
								37.072	16_16207127
		Flowering 2022	19	65.422	19 _22655057	3.56	12.9	44.697	19_9448357
								66.871	19_23861529
			17	15.33	17 _3671232	3	11	15.33	17_3671232
								15.33	17_3803904
		Berry pea-size 2022	19	64.335	19 _22102330	4.03	14.5	61.777	19_20680489
								66.146	19_23508405
		Pre-Véraison 2022	7	67.426	Un _17849307	3.37	12.6	67.426	Un_17733329
					7_14528088			75.143	Un_23415638
			17	0	17_88508	2.89	11.1	0	17_88508
					17_197662			0	17_197662
		Véraison 2022	8	7.328	8_2200970	3.69	13.7	4.679	8_1471782
					8_2254032			13.536	8_4386038
			18	96.209	18_26936099	3.28	12.3	93.747	18_25631308
								96.209	18_27301869
			10	56.747	ae_10_5178423	3.13	11.8	56.385	10_4910704
								58.197	10_5482314
			3	26.454	3_4929549	3.02	11.3	26.454	3_4929549
								26.454	3_5121011
			17	47.674	17_10252371	3	11.2	47.674	17_10252371
								47.674	17_10252371
		Berry pea-size 2023	12	6.598	12_1792973	4.12	19.1	4.413	12_1253345
								19.059	12_4135055
			17	15.33	17_3671232	4.12	15.3	3.996	17_1197257
								18.28	17_3992581
			11	21.596	11_4001706	3.61	13.6	21.052	VVS2
								22.502	11_4233528
			19	1.449	19_1088147	3.02	11.5	1.449	19_1056255
								1.449	19_1088147
		Pre-Véraison 2023	ns	ns	ns	ns	ns	ns	ns
		Véraison 2023	18	80.933	18_20839643	3.42	13.3	80.027	18_20206695
								81.929	18_21610780
			10	12.082	Un_10557449	3.11	12.2	0	10_208152
								15.79	Un_18496195
			19	0	19_152078	2.92	13.9	0	19_152078
					19_194976			2.174	19_1369578
		Véraison Full 2023	ns	ns	ns	ns	ns	ns	ns
	Area	Véraison 2021	16	36.709	16_16126092	3.09	11.5	36.709	16_16126092
								38.537	16_16796569
		Flowering 2022	2	52.089	2_14208969	4.51	16.7	46.846	2_8381864
								57.894	2_18241571
			13	40.324	Un_17383522	4.12	14.7	39.415	11_9711750
								40.324	13_7067507
			19	35.212	19_7550700	3.17	11.7	35.212	19_7550700
								35.212	19_7550700
		Berry pea-size 2022	ns	ns	ns	ns	ns	ns	ns
		Pre-Véraison 2022	ns	ns	ns	ns	ns	ns	ns
		Véraison 2022	18	44.113	18_11345255	4.18	40.9	44.113	18_11345255
								44.113	18_11345255
				93.747	18_25631308	3.29	12.8	93.747	18_25631308
								105.437	18_29102170
			17	17.525	17_3778220	3.78	14.3	10.215	17_2269437
								21.539	17_5282315
		Berry pea-size 2023	17	5.478	17_1572984	3.7	13.9	1.812	17_778065
								18.28	17_3992581
		Pre-Véraison 2023	19	1.812	19_1252157	3.25	12.4	1.812	19_1252157
								1.812	19_1252157
		Véraison 2023	12	61.084	12_21230049	2.99	11.8	54.882	12_18478794
								61.084	12_21254296
		Véraison Full 2023	16	43.397	16_17652282	3.41	13.3	43.035	16_17364047
								43.397	16_17652282
	Phi(Eo)	Véraison 2021	15	24.973	15_13744536	3.6	13.2	24.973	15_13744536
								28.99	15_14977675
			12	42.832	12_153719	3.22	11.9	42.35	12_8466527
					12_119460			43.934	12_11579168
		Flowering 2022	19	61.777	19_20823647	4.61	16.3	56.932	19_16894398
								66.871	19_23861529
			2	29.663	Un_12148601	2.99	10.9	29.663	Un_12299152
					Un_12109052			29.663	Un_12109052
			2	5.489	2_1233291	2.91	10.7	3.589	2_836697
								5.851	2_1325597
		Berry pea-size 2022	19	64.335	19_22102330	4.84	17.2	41.651	19_8744620
								66.871	19_23861529
			19	2.174	19_1303294	3.15	11.6	2.174	19_1303294
								2.174	19_1369578
		Pre-Véraison 2022	7	79.463	lb_Un_27811258	5.01	19.5	65.713	7_14386112
								86.535	7_15301930
			4	32.651	4_8105479	4.56	16.8	30.116	4_6605639
								39.046	4_11091087
			12	55.974	12_19007216	3.43	12.8	54.519	12_18199862
					12_19426981			60.722	12_21200068
		Véraison 2022	18	98.805	18_4542596	5.43	19.5	86.073	18_23143805
					18_4407481			106.167	18_29262315
			7	79.463	lb_Un_27811258	3.41	14.3	79.463	lb_Un_27811258
								79.463	lb_Un_27811258
		Berry pea-size 2023	11	22.502	11_4233528	3.3	12.5	21.052	VVS2
								21.596	11_4001706
		Pre-Véraison 2023	19	0.725	19_370563	3.23	12.6	0	19_152078
					19_556638			1.812	19_1252157
		Véraison 2023	12	15.787	12_3357334	3.86	14.9	6.598	12_1792973
								19.783	12_4366737
		Véraison Full 2023	1	19.498	1_5140666	3.19	12.5	18.587	1_5042215
								27.559	1_6864170
	Phi(Ro)	Véraison 2021	18	92.754	18_26029420	5.47	21.5	79.665	18_19956847
								105.437	18_29102170
		Flowering 2022	ns	ns	ns	ns	ns	ns	ns
		Berry pea-size 2022	1	33.174	VVMD26	3.92	14.2	28.648	1_7288880
								39.705	1_10215474
		Pre-Véraison 2022	ns	ns	ns	ns	ns	ns	ns
		Véraison 2022	ns	ns	ns	ns	ns	ns	ns
		Berry pea-size 2023	ns	ns	ns	ns	ns	ns	ns
		Pre-Véraison 2023	13	55.689	13_15950660	3.14	12.8	47.11	13_9744151
								57.155	13_16213951
			10	61.468	10_6983262	2.88	11.1	49.09	10_2730976
					10_7079509			60.744	10_6886739
		Véraison 2023	3	65.785	3_17955706	3.77	14.6	48.72	3_10703967
					3_17985343			67.251	3_19174055
			8	31.217	8_11785715	3.13	12.5	31.217	8_11785715
								31.217	8_11785715
		Véraison Full 2023	4	6.104	4_1440831	3.47	13.7	6.104	4_1440831
								6.406	4_1424112
			18	6.922	18_3349358	3.37	13.1	5.646	2_7415290
								7.938	18_4047334
			5	21.565	5_5570145	3.34	13.1	21.203	5_5428687
								21.565	5_5600234

## Sheet: Table S2.2
Table S 2.2 Results of QTL analysis performed with Multiple QTL Mapping on the two parental maps (RR and CS). For each trait related to chlorophyll fluorescence, measured with Handy-PEA, and for each dataset the parental map (Map) and the chromosome (Chr) where a QTL was located, the marker with the highest LOD value used as cofactor (Marker) and the corresponding position in cM (Position cM), th…
			MQM parental maps
	Trait	Dataset	Map	Chr	Position	Marker	LOD	Expl. V	Confidence interval		QTL code
					cM			%	Range cM	Flanking markers
	Fv/Fm	Véraison 2021	RR	10	20.91	Un_27717456	1.97	7	20.19	Un_7653330	cfQTL_10.1
									23.08	10_249601
				13	55.87	13_1054993	2.05	7.3	55.87	13_1064180
									57.33	13_1054993
			CS	8	9.573	8_2130482	2.04	7.7	9.573	8_2130482
		Flowering 2022	RR	2	28.697	Un_12109052	1.95	7.3	28.697	Un_12109052
									28.697	Un_12148601
			CS	13	48.878	13_11705667	1.87	7	48.153	13_11333012	cfQTL_13.1
									48.878	13_11705667
		Berry pea-size 2022	RR	4	10.221	4_3142980	2.21	6.4	10.221	4_3142980
				9	40.203	ae_9_18354195	2.12	6.2	37.957	ae_9_17306368
									45.511	ae_9_20411010
				12	36.628	12_22528974	3.1	9.2	33.664	12_22396907
									36.628	12_22537667
				19	49.87	19_14642690	3.84	11.5	49.146	19_17676557	cfQTL_19.1
									49.87	19_14642690
			CS	ns	ns	ns	ns	ns	ns	ns
		Pre-Véraison 2022	RR	4	25.547	4_7600589	2.42	8.1	25.547	4_7565193	cfQTL_4.2
									28.467	4_8878772
				7	65.494	Un_23448516	2.69	8.5	64.769	Un_23415638
									74.971	Un_28309580
				12	25.66	12_16801540	1.95	6	25.66	12_16801540	cfQTL_12.3
									25.66	12_16778085
				14	31.409	14_18306660	1.94	5.9	31.409	14_18243153
									31.409	14_18306660
			CS	7	73.123	Un_12338449	2.21	8.5	70.224	Un_15024930	cfQTL_7.1
									74.583	Un_12342537
		Véraison 2022	RR	4	27.007	4_8740698	2.29	8.3	25.547	4_7600589	cfQTL_4.2
									28.467	4_8878772
				17	13.096	17_3955679	1.7	6.1	12.371	17_3778220	cfQTL_17.2
									13.096	17_3955679
			CS	3	25.557	3_4929549	2.11	7.4	25.557	3_5072023
									25.557	3_4929549
				17	48.018	17_9293575	1.95	6.8	41.904	17_9008339
									48.018	17_9293575
		Berry pea-size 2023	RR	12	0.725	12_2885465	3.76	13.1	0.725	12_2813941	cfQTL_12.1
									0.725	12_2885465
				7	58.862	Un_22430485	2.15	7.3	55.922	Un_17733329
									58.862	Un_22430485
			CS	17	9.507	17_1632106	2.57	9.8	6.543	17_1414219	cfQTL_17.1
									9.507	17_1632106
		Pre-Véraison 2023	RR	12	0.725	12_2885465	2.14	8.3	0.725	12_2813941	cfQTL_12.1
									0.725	12_2885465
			CS	11	66.837	11_19651188	2.92	10.4	66.112	11_19454806
									66.837	11_19651188
				17	12.438	17_2167052	2.79	9.9	11.713	17_1986667
									12.438	17_2362414
		Véraison 2023	RR	18	16.733	18_8441492	3.12	4	16.009	18_8373044
									19.697	18_8612627
			CS	ns	ns	ns	ns	ns	ns	ns
		Véraison Full 2023	RR	13	60.262	13_18909557	1.72	6.5	60.262	13_18909557	cfQTL_13.2
									60.262	13_18909557
			CS	16	42.06	16_17824730	1.7	7.1	42.06	16_17780135
										16_17824730
	Area	Véraison 2021	RR	ns	ns	ns	ns	ns	ns	ns
			CS	3	30.672	3_3967815	2.78	8.8	29.948	3_4118227
									30.672	3_3967815
				3	65.133	3_18346272	4.34	14.2	65.133	3_17985343	cfQTL_3.1
									65.133	3_18346272
				12	51.926	12_9768551	2.26	7.1	51.201	12_9669162
									51.926	12_9768551
		Flowering 2022	RR	3	66.437	3_18408810	2.77	9.4	66.437	3_17985343	cfQTL_3.1
									66.437	3_18408810
				18	51.93	18_14131357	1.93	6.5	49.723	18_13774577
									59.697	18_15791427
			CS	15	56.467	15_18879071	2.03	7.5	53.547	15_18722457	cfQTL_15.1
									56.467	15_18879071
		Berry pea-size 2022	RR	ns	ns	ns	ns	ns	ns	ns
			CS	ns	ns	ns	ns	ns	ns	ns
		Pre-Véraison 2022	RR	ns	ns	ns	ns	ns	ns	ns
			CS	ns	ns	ns	ns	ns	ns	ns
		Véraison 2022	RR	12	22.762	12_13797636	1.92	5.6	21.302	12_14127319	cfQTL_12.2
									22.762	12_13797636
				13	57.33	13_348307	2.11	6.2	57.33	13_909390	cfQTL_13.2
									59.537	13_19919776
				17	12.371	17_3778220	3.9	11.8	10.911	17_3709859
									12.371	17_3778220
				18	100.78	18_29067693	4.03	12.3	100.78	18_28941247
									100.78	18_29067693
			CS	ns	ns	ns	ns	ns	ns	ns
		Berry pea-size 2023	RR	12	0.725	12_2885465	2.12	8.2	0.725	12_2813941	cfQTL_12.1
									0.725	12_2885465
			CS	17	22.714	17_3899979	2.56	9.8	19.75	17_3803904	cfQTL_17.2
									22.714	17_3899979
		Pre-Véraison 2023	RR	4	46.782	4_17192968	2	7.8	45.322	4_17104650
									46.782	4_17192968
			CS	1	59.952	1_15927368	1.85	7.3	59.952	1_15927368
									59.952	1_15927368
		Véraison 2023	RR	12	32.939	12_21230049	2.57	10.2	32.215	12_21200068
									32.939	12_21230049
			CS	ns	ns	ns	ns	ns	ns	ns
		Véraison Full 2023	RR	ns	ns	ns	ns	ns	ns	ns
			CS	3	65.133	3_18346272	2.18	8.1	65.133	3_17985343	cfQTL_3.1
									65.133	3_18346272
				11	0.725	11_493263	2.05	7.6	0.725	11_493263	cfQTL_11.1
									4.458	11_664401
	Phi(Eo)	Véraison 2021	RR	ns	ns	ns	ns	ns	ns	ns
			CS	12	55.57	12_119460	2.89	10.7	55.57	12_153719
									55.57	12_119460
		Flowering 2022	RR	2	28.697	Un_12109052	2.44	9	28.697	Un_12109052
									28.697	Un_12148601
			CS	13	41.465	13_9013857	1.89	7	41.465	13_9013857	cfQTL_13.1
									45.979	13_9338784
		Berry pea-size 2022	RR	4	5.862	4_1424112	3.7	11.6	5.138	4_1299324	cfQTL_4.1
									5.862	4_1424112
				12	33.664	12_22272818	1.62	4.9	33.664	12_22167177
									33.664	12_22272818
				19	49.87	19_14642690	4.79	15.9	49.146	19_17676557	cfQTL_19.1
									49.87	19_14642690
			CS	7	88.582	Ib_Un_27811258	2.28	7.1	84.068	Un_23415638	cfQTL_7.1
									88.582	Ib_Un_27811258
				18	0	18_110446	2	6.1	0	18_110446
									0	18_110446
				19	2.899	19_1303294	3.04	9.5	2.174	19_1252157
									2.899	19_1303294
		Pre-Véraison 2022	RR	4	5.862	4_1424112	3.75	12.2	5.138	4_1299324	cfQTL_4.1
									5.862	4_1424112
				7	64.769	Un_23415638	2.71	8.6	64.769	Un_23403798
									64.769	Un_23415638
				12	6.553	12_4366737	2.41	7.6	6.553	12_4360780
									6.553	12_4366737
			CS	7	77.481	Un_17849307	2.84	10.8	76.756	Un_17857429	cfQTL_7.1
									77.481	Un_17849307
		Véraison 2022	RR	3	22.16	3_5407657	2.19	6.6	21.435	3_5704269
									23.642	3_5267545
				12	0	12_2652112	1.77	5.3	0	12_2652112
									0	12_2652112
				18	94.09	18_4425444	5.38	17.4	94.09	18_4542596
									94.09	18_4425444
			CS	3	24.097	3_5218171	1.86	5.9	23.348	3_5267545
									24.097	3_5218171
				7	94.444	Un_12809362	2.79	9	93.72	Un_24724035	cfQTL_7.1
									96.651	7_15301930
				17	33.922	17_6320545	2.82	9.2	27.807	17_5927601
									33.922	17_6320545
		Berry pea-size 2023	RR	12	0.725	12_2885465	2.53	9.1	0.725	12_2813941	cfQTL_12.1
									0.725	12_2885465
				15	41.653	15_17365510	2.06	7.3	40.928	15_17228676
									41.653	15_17365510
			CS	1	49.479	1_10645223	1.72	7.2	43.364	1_9996086
									55.593	Ib_1_12005500
		Pre-Véraison 2023	RR	12	5.808	12_4064700	2.14	8.3	5.808	12_4041981
									5.808	12_4064700
			CS	17	9.507	17_1572984	1.8	7.1	9.507	17_1664130	cfQTL_17.1
									11.713	17_1842832
		Véraison 2023	RR	12	0.725	12_2885465	2.71	10.7	0.725	12_2813941	cfQTL_12.1
									0.725	12_2885465
			CS	ns	ns	ns	ns	ns	ns	ns
		Véraison Full 2023	RR	ns	ns	ns	ns	ns	ns	ns
			CS	10	52.315	Un_32376815	2.32	6.6	50.109	10_249601	cfQTL_10.1
									52.315	Un_32376815
				10	64.083	10_2571405	4.18	12.3	64.083	10_2446322
									67.816	10_2730976
				11	0.725	11_493263	2.31	6.6	0	11_459506	cfQTL_11.1
									4.458	11_664401
				14	24.92	14_7688100	1.98	5.6	24.92	14_7688100
									24.92	14_7688100
				14	33.681	14_14849764	4.17	12.3	31.474	14_13903595
									33.681	14_14849764
	Phi(Ro)	Véraison 2021	RR	18	98.605	18_3535384	1.94	7.4	98.605	18_3550040
									98.605	18_3535384
			CS	3	68.064	3_19174055	1.89	7.2	65.858	3_18524367	cfQTL_3.2
									68.064	3_19174055
				12	63.595	12_16815921	1.88	6.7	63.595	12_16778085	cfQTL_12.3
									63.595	12_16815921
		Flowering 2022	RR	10	42.035	10_7426153	2.81	9.9	40.552	10_7079509
									80.053	Un_1683791
				1	21.238	Un_14724839	1.85	6.1	21.238	Un_14635964
									21.238	Un_14724839
			CS	3	68.064	3_19174055	3.07	9.5	65.858	3_18524367	cfQTL_3.2
									68.064	3_19174055
				15	56.467	15_18879071	2.03	7.5	53.547	15_18722457	cfQTL_15.1
									56.467	15_18879071
		Berry pea-size 2022	RR	12	22.762	12_13797636	1.58	5.5	21.302	12_14127319	cfQTL_12.2
									22.762	12_13797636
				19	32.974	19_8511703	2.57	9.1	32.974	19_8367699
									32.974	19_8511703
			CS	ns	ns	ns	ns	ns	ns	ns
		Pre-Véraison 2022	RR	ns	ns	ns	ns	ns	ns	ns
			CS	3	38.676	3_7564141	1.62	5.8	38.676	3_7564141
									38.676	3_7564141
				5	45.868	5_10368481	2.04	7.4	45.144	5_249870
									45.868	5_10368481
		Véraison 2022	RR	14	22.67	14_7615166	1.95	6.8	21.21	14_6805244
									22.67	14_7615166
				19	46.236	19_17060781	1.91	6.7	43.273	19_13987684	cfQTL_19.1
									46.236	19_17060781
			CS	3	65.133	3_18346272	4.97	16.3	65.133	3_17985343	cfQTL_3.1
									65.133	3_18346272
				13	0.725	13_372268	2.99	9.4	0	13_245083
									0.725	13_372268
				18	93.915	18_25839298	1.92	5.9	93.915	18_25839298
									93.915	18_25839298
		Berry pea-size 2023	RR	ns	ns	ns	ns	ns	ns	ns
			CS	ns	ns	ns	ns	ns	ns	ns
		Pre-Véraison 2023	RR	ns	ns	ns	ns	ns	ns	ns
			CS	ns	ns	ns	ns	ns	ns	ns
		Véraison 2023	RR	ns	ns	ns	ns	ns	ns	ns
			CS	3	61.467	3_17273727	2.96	11.7	60.007	cn_3_17215564
									63.673	3_17495701
		Véraison Full 2023	RR	4	5.862	4_1424112	2.25	8.3	5.138	4_1299324	cfQTL_4.1
									5.862	4_1424112
				7	4.359	7_1408464	1.78	6.5	3.634	7_1372143
									4.359	7_1408464
			CS	3	51.145	3_10903864	4.57	15.1	50.42	3_10044942
									51.145	3_10903864
				12	21.989	12_4724061	2.03	6.4	19.783	12_4646981
									21.989	12_4724061
				16	54.434	16_21014198	2.96	9.4	52.974	16_20799346
									54.434	16_21014198
				18	5.84	18_2482511	2.4	7.6	3.634	18_1566658
									5.84	18_2482511

## Sheet: Table S2.3
	Table S 2.2 Results of QTL analysis performed with Interval Mapping on the integrated map (RRxCS). For each trait related to stomatal conductance and leaf transpiration, measured with Porometer, and for each dataset the chromosome where a QTL was located (Chr), the marker(s) with the highest LOD value and the highest significance at the Kruskal-Wallis test (Marker) and the corresponding position …
		SIM integrated map
	Trait	Season	Chr	Position	Marker	LOD	Expl. V	Confidence Interval
				cM			%	Range cM	Flanking markers
	gs	Flowering 2022	ns	ns	ns	ns	ns	ns	ns
		Berry pea-size 2022	ns	ns	ns	ns	ns	ns	ns
		Berry pea-size 2023	4	6.708	4_1499114	4.19	15.6	0.725	4_359553
								9.88	4_2261150
			4	54.075	4_16832554	3.53	13.3	49.147	4_15680926
								54.528	4_17104650
			7	25.894	7_7830862	3.21	12.1	25.532	VMC7A4
								26.256	7_8007693
		Pre-Véraison 2023	13	1.449	13_1024672	3.07	11.8	0	13_245083
								2.873	13_1218676
			5	30.711	5_7191560	2.85	11	30.711	5_7191560
								34.723	5_8180554
		Véraison 2023	5	27.55	5_6694704	1.46	6	11.995	5_4084128
								23.015	5_6007994
	E	Flowering 2022	19	12.027	19_3062518	3.24	11.8	10.561	19_2797560
								12.027	19_3062518
		Berry pea-size 2022	ns	ns	ns	ns	ns	ns	ns
		Berry pea-size 2023	4	6.708	4_1499114	4.34	16.1	0	4_14941
								9.88	4_2261150
			4	54.075	4_16832554	3.89	14.5	49.147	4_15680926
								54.528	4_17036441
			7	25.894	7_7830862	3.23	12.2	25.532	VMC7A4
								26.256	7_8007693
		Pre-Véraison 2023	2	56.082	2_17340911	3.41	13	56.082	2_17308518
								59.712	lb_2_18528511
			16	44.5	16_17780135	3.1	11.9	43.216	16_17636753
					16_17824730			45.225	16_17870534
		Véraison 2023	5	12.807	5_4236565	1.55	6.3	6.192	5_2217503
								12.807	5_4236565
	VPleaf	Flowering 2022	3	20.386	3_5704269	4.2	15.4	8.047	3_1934488
								37.229	3_7602831
			6	16.544	6_3298679	3.31	12	16.544	6_3298679
								16.544	6_3298679
			2	7.311	2_1424334	3.06	11.2	7.311	2_1424334
								8.768	2_1513819
		Berry pea-size 2022	16	33.8	16_15764359	4.07	14.7	32.713	16_14862218
					16_15837695			43.397	16_17652282
		Berry pea-size 2023	ns	ns	ns	ns	ns	ns	ns
		Pre-Véraison 2023	2	8.038	2_1606894	6.14	22.2	0	2_269208
								13.876	2_2828762
			1	81.011	VMC9D3	3.19	12.9	81.011	VMC9D3
					1_22964178			81.011	1_22964178
			3	4.609	3_1549536	3.02	11.9	1.02	3_595713
								4.609	3_1549536
		Véraison 2023	ns	ns	ns	ns	ns	ns	ns
	Tleaf	Flowering 2022	3	20.386	3_5704269	3.89	14.7	14.81	3_3083557
								27.91	3_4516020
			5	21.565	5_5600234	3.4	12.3	21.384	5_5536336
								21.565	5_5600234
		Berry pea-size 2022	16	33.8	16_15764359	4.14	14.9	32.713	16_14862218
					16_15837695			43.397	16_17652282
		Berry pea-size 2023	ns	ns	ns	ns	ns	ns	ns
		Pre-Véraison 2023	2	8.038	2_1606894	5.86	21.3	0	2_269208
								13.876	2_2828762
			1	81.011	VMC9D3	3.18	12.7	81.011	VMC9D3
								81.011	1_22964178
			3	1.526	li_3_636319	3.04	11.8	1.02	3_595713
								2.567	3_1026112
		Véraison 2023	19	0	19_152078	3.84	18.4	0	19_152078
					19_194976			7.625	19_2424974

## Sheet: Table S2.4
Table S 2.4 Results of QTL analysis performed with Multiple QTL Mapping on the two parental maps (RR and CS). For each trait related to stomatal conductance and leaf transpiration, measured with Porometer, and for each dataset, the parental map (Map) and the chromosome (Chr) where a QTL was located, the marker with the highest LOD value used as cofactor (Marker), and the corresponding position in…
			MQM parental maps
	Trait	Season	Map	Chr	Position	Marker	LOD	Expl. V	Confidence interval		QTL code
					cM			%	Range cM	Flanking markers
	gs	Flowering 2022	RR	ns	ns	ns	ns	ns	ns	ns
			CS	ns	ns	ns	ns	ns	ns	ns
		Berry pea-size 2022	RR	5	20.558	5_5600234	2.53	8.5	20.558	5_5570145	trQTL_5.1
									20.558	5_5600234
				12	1.449	12_3109641	1.62	5.3	1.449	12_3089570
									1.449	12_3109641
				15	30.718	15_15863106	1.75	5.8	29.257	15_15537495	trQTL_15.1
									30.718	15_15863106
			CS	18	50.035	18_10768054	2.29	8.6	49.311	18_10679598
									52.22	18_11210790
		Berry pea-size 2023	RR	4	41.688	4_16393344	2.5	8.2	40.963	4_16006189	trQTL_4.2
									43.148	4_16609289
				5	20.558	5_5570145	3.75	12.5	19.834	5_5509407	trQTL_5.1
									20.558	5_5570145
				5	41.047	5_10013923	2.37	7.7	31.57	5_8344214
									41.047	5_10013923
				11	0	11_151851	1.46	4.7	0	11_24418
									0	11_151851
			CS	2	15.985	2_3511534	1.75	6	15.26	2_3479229
									15.985	2_3511534
				3	36.502	3_7003964	2.1	7.2	35.777	3_6857515	trQTL_3.3
									36.502	3_7003964
				9	10.913	9_3642521	2.95	10.3	10.913	9_3590880	trQTL_9.1
									19.528	9_4412220
		Pre-Véraison 2023	RR	ns	ns	ns	ns	ns	ns	ns
			CS	10	3.634	10_875970	1.73	6.8	2.909	10_846945
									3.634	10_875970
		Véraison 2023	RR	4	4.413	4_626979	1.82	0.1	3.688	4_583500	trQTL_4.1
									4.413	4_626979
				5	26.476	5_6723348	2.65	0.2	22.743	5_6552770	trQTL_5.2
									26.476	5_6723348
			CS	ns	ns	ns	ns	ns	ns	ns
	E	Flowering 2022	RR	ns	ns	ns	ns	ns	ns	ns
			CS	ns	ns	ns	ns	ns	ns	ns
		Berry pea-size 2022	RR	5	13.264	5_4236565	3.41	10.8	8.749	Ib_5_3186488
									13.264	5_4236565
				11	28.468	11_7395331	1.56	4.8	27.008	11_6722103
									28.468	11_7395331
				12	2.174	12_3303460	1.74	5.4	1.449	12_3109641
									2.174	12_3303460
				15	30.718	15_15863106	1.79	5.5	29.257	15_15537495	trQTL_15.1
									30.718	15_15863106
			CS	18	48.582	18_10642227	2.12	7.9	48.582	18_10312345
									48.582	18_10342227
		Berry pea-size 2023	RR	4	41.688	4_16393344	1.85	6.8	40.963	4_16006189	trQTL_4.2
									43.148	4_16609289
				14	59.955	14_28315801	1.5	5.5	59.231	14_28161464
									59.955	14_28315801
			CS	2	18.949	2_3884541	1.8	6.1	15.985	2_3737939
									18.949	2_3884541
				3	36.502	3_7003964	2.06	7.1	35.777	3_6857515	trQTL_3.3
									36.502	3_7003964
				9	10.913	9_3642521	2.89	10.1	10.913	9_3590880	trQTL_9.1
									19.528	9_4412220
		Pre-Véraison 2023	RR	2	37.479	2_6350324	2.66	10	36.019	2_6040324
									37.479	2_6350324
				14	16.841	14_5907291	1.64	6	16.116	14_4947068
									16.841	14_5907291
			CS	ns	ns	ns	ns	ns	ns	ns
		Véraison 2023	RR	5	26.476	5_6723348	0.91	3.7	22.743	5_6552770	trQTL_5.2
									26.476	5_6723348
				4	4.413	4_626979	0.69	2.8	3.688	4_583500	trQTL_4.1
									4.413	4_626979
			CS	ns	ns	ns	ns	ns	ns	ns
	VPleaf	Flowering 2022	RR	3	21.435	3_5704269	3.3	12	20.71	3_5724485	trQTL_3.2
									21.435	3_5704269
			CS	ns	ns	ns	ns	ns	ns	ns
		Berry pea-size 2022	RR	ns	ns	ns	ns	ns	ns	ns
			CS	ns	ns	ns	ns	ns	ns	ns
		Berry pea-size 2023	RR	12	33.664	12_22037745	1.8	7	32.939	12_21254296
									33.664	12_22037745
			CS	8	29.334	8_9585226	1.9	7.4	29.334	8_9224446
									29.334	8_9585226
		Pre-Véraison 2023	RR	3	2.185	li_3_636319	2.01	7	1.46	3_595713	trQTL_3.1
									2.185	li_3_636319
				19	49.87	19_14642690	2.45	9	49.146	19_17676557	trQTL_19.1
									49.87	19_14642690
			CS	ns	ns	ns	ns	ns	ns	ns
		Véraison 2023	RR	ns	ns	ns	ns	ns	ns	ns
			CS	ns	ns	ns	ns	ns	ns	ns
	Tleaf	Flowering 2022	RR	3	21.435	3_5704269	2.52	8.3	20.71	3_5724485	trQTL_3.2
									21.435	3_5704269
				5	20.558	5_5600234	2.45	8.1	20.558	5_5570145	trQTL_5.1
									20.558	5_5600234
			CS	ns	ns	ns	ns	ns	ns	ns
		Berry pea-size 2022	RR	ns	ns	ns	ns	ns	ns	ns
			CS	ns	ns	ns	ns	ns	ns	ns
		Berry pea-size 2023	RR	ns	ns	ns	ns	ns	ns	ns
			CS	8	29.334	8_9224446	1.97	7.6	28.609	8_8753144
									29.334	8_9224446
		Pre-Véraison 2023	RR	3	2.185	li_3_636319	2.13	7.2	1.46	3_595713	trQTL_3.1
									2.185	li_3_636319
				5	13.264	5_4414003	1.73	5.8	13.264	5_4373666
									13.264	5_4414003
				19	49.87	19_14642690	2.55	8.6	49.146	19_17676557	trQTL_19.1
									49.87	19_14642690
			CS	ns	ns	ns	ns	ns	ns	ns
		Véraison 2023	RR	18	16.733	18_8441492	1.91	7.7	16.009	18_8373044
									19.697	18_8612627
			CS	6	2.174	ae_6_755352	2.22	8.9	0.725	6_268572
									4.38	6_903658

## Sheet: Figure S2.1
Figure S2.1 Results of QTL analysis (2021-2023) on chlorophyll fluorescence parameters. Parameters are represented with different shapes (● Fv/Fm,▲ Area, ■ Phi(Eo), Phi(Ro)); results obtained with Simple Interval Mapping (SIM) on the Integrated Map (CP) in different years are reported in shade of green, while results obtained with Multiple QTL Mapping (MQM) on the two parental maps (CS map and RR…

## Sheet: Figure S2.2
Figure S2.2 Results of QTL analysis (2021-2023) on transpiration parameters. Parameters are represented with different shapes (● gsw, ▲ E, ■ VPleaf, Tleaf); results obtained with Simple Interval Mapping (SIM) on the Integrated Map (CP) in different years are reported in shade of green, while results obtained with Multiple QTL Mapping (MQM) on the two parental maps (CS map and RR map) are reported…
