# Supplementary material for: QTL mapping and underlying genes for heat tolerance in grapevine (Rhine Riesling × Cabernet Sauvignon) under field conditions
Source: Theor Appl Genet. 2025 Jul 21;138(8):189. doi: 10.1007/s00122-025-04972-2 (PMC12279613; doi:10.1007/s00122-025-04972-2)
Supplement: Supplementary file 3 — Supplementary file3 (XLSX 128 KB) [file 122_2025_4972_MOESM3_ESM.xlsx]

## Sheet: Online Resource 3
QTL mapping and underlying genes for heat tolerance in grapevine (Rhine Riesling x Cabernet Sauvignon) under field conditions
			Silvia Pettenuzzo1,2,3,4*, Luca Cappellin3, Michele Faralli1,2, Maria Stella Grando1,2*#, Laura Costantini2#
1Center Agriculture Food and Environment (C3A), University of Trento, San Michele all’Adige, Italy
2Research and Innovation Centre, Fondazione Edmund Mach, San Michele all’Adige, Italy
3Department of Chemical Sciences, University of Padova, Padova, Italy
4Department of Civil, Environmental and Architectural Engineering, University of Padova, Padova, Italy
*Correspondence silvia.pettenuzzo@unipd.it , stella.grando@unitn.it
Online Resource 2
List of Tables:
Table S 3.1 List of positional candidate genes within significant genomic regions (partially or totally overlapping QTLs for different traits/datasets) obtained from the analysis of chlorophyll fluorescence parameters related to heat stress. For each significant region, highlighted in bold, or component sub-region, the QTL code, the chromosome (Chr), the flanking markers with their name (Flanking…
Table S 3.2 List of positional candidate genes within significant genomic regions (partially or totally overlapping QTLs for different traits/datasets) obtained from the analysis of transpirational parameters related to heat stress. For each significant region, highlighted in bold, or component sub-region, the QTL code, the chromosome (Chr), the flanking markers with their name (Flanking markers …

## Sheet: Table S3.1
	Table S 3.1 List of positional candidate genes within significant genomic regions (partially or totally overlapping QTLs for different traits/datasets) obtained from the analysis of chlorophyll fluorescence parameters related to heat stress. For each significant region, highlighted in bold, or component sub-region, the QTL code, the chromosome (Chr), the flanking markers with their name (Flanking…
	Conserved genomic region						QTLs co-locating					Gene structural and functional annotation
	QTL code	Chr	Flanking markers name		Flanking markers bp		n QTLs	Traits	Datasets	Start (bp)	End (bp)	Chr	Start (bp)	End (bp)	Gene ID	Sequence Description
			Start	End	Start	End
	cfQTL_3.1	3	3_17985343	3_18346272	19392699	19751147	4	Area	Véraison 2021	19392699	19751147	chr03	19393166	19397319	Vitvi03g01242	XP_002269136.1 pentatricopeptide repeat-containing protein At1g71210
								Area	Flowering 2022	19392699	19813686	chr03	19400007	19403785	Vitvi03g01243	XP_003631734.1 protein FAR-RED IMPAIRED RESPONSE 1
								Area	Véraison Full 2023	19392699	19751147	chr03	19403830	19408319	Vitvi03g04489	---NA---
								Phi(Ro)	Véraison 2022	19363439	19392699	chr03	19411043	19418268	Vitvi03g01244	XP_002268998.1 protein FAR1-RELATED SEQUENCE 2
												chr03	19470887	19471180	Vitvi03g04491	XP_002268998.1 protein FAR1-RELATED SEQUENCE 2
												chr03	19473773	19494093	Vitvi03g01853	XP_019073408.1 diacylglycerol kinase 6-like
												chr03	19494120	19494440	Vitvi03g04492	XP_034681085.1diacylglycerol kinase 5-like
												chr03	19513392	19514471	Vitvi03g01247	XP_010648261.1 transcription factor MYB46-like
												chr03	19537951	19541115	Vitvi03g04493	---NA---
												chr03	19578723	19580382	Vitvi03g01856	XP_010648262.1 probable disease resistance protein At5g45490
												chr03	19626170	19627360	Vitvi03g04494	XP_034680848.1cysteine--tRNA ligase 2, cytoplasmic-like
												chr03	19629550	19656619	Vitvi03g01858	XP_010648205.1PREDICTED: uncharacterized protein LOC104878930
												chr03	19664554	19665940	Vitvi03g01248	XP_034688796.1F-box/kelch-repeat protein At1g55270
												chr03	19679935	19680800	Vitvi03g01249	XP_034702538.1DDB1- and CUL4-associated factor 13
												chr03	19681466	19681777	Vitvi03g04495	CAN82826.1hypothetical protein VITISV_039844
												chr03	19690026	19690301	Vitvi03g04496	RVW87934.1SNF1-related protein kinase regulatory subunit beta-2
												chr03	19695953	19696265	Vitvi03g04497	CAN66956.1hypothetical protein VITISV_020635
												chr03	19741773	19748090	Vitvi03g01251	XP_002268064.1 pentatricopeptide repeat-containing protein At2g26790, mitochondrial
												chr03	19748230	19776240	Vitvi03g01252	XP_002266883.1 cytochrome P450 97B2, chloroplastic
	cfQTL_3.2	3	3_18524367	3_19174055	19929243	20575870	2	Phi(Ro)	Véraison 2021	19929243	20575870	chr03	19948032	19948391	Vitvi03g04501	XP_002284345.1 BTB/POZ domain-containing protein NPY4
								Phi(Ro)	Flowering 2022	19929243	20575870	chr03	19949428	19949727	Vitvi03g01267	CBI34124.3unnamed protein product, partial
												chr03	19952492	19953241	Vitvi03g04503	XP_034680847.1cysteine--tRNA ligase 2, cytoplasmic-like
												chr03	19955770	19975598	Vitvi03g01861	XP_010648212.2 diacylglycerol kinase 5
												chr03	19981819	19982886	Vitvi03g01862	XP_010648265.1 putative disease resistance protein RGA3
												chr03	19984879	19985215	Vitvi03g04504	CAN73826.1hypothetical protein VITISV_041633
												chr03	20040674	20041698	Vitvi03g04506	---NA---
												chr03	20042386	20042685	Vitvi03g01272	CBI34128.3unnamed protein product, partial
												chr03	20049737	20050138	Vitvi03g04507	XP_034680847.1cysteine--tRNA ligase 2, cytoplasmic-like
												chr03	20088646	20089245	Vitvi03g04509	CBI34127.3unnamed protein product, partial
												chr03	20158776	20159243	Vitvi03g04510	CBI24993.3unnamed protein product, partial
												chr03	20192656	20195119	Vitvi03g04511	RVX03541.1putative UDP-glucose flavonoid 3-O-glucosyltransferase 3
												chr03	20211773	20211997	Vitvi03g01277	CBI34132.3unnamed protein product, partial
												chr03	20229368	20231339	Vitvi03g04512	XP_010648267.1 putative UDP-glucose flavonoid 3-O-glucosyltransferase 3
												chr03	20233097	20233318	Vitvi03g04513	CBI34134.3unnamed protein product, partial
												chr03	20253903	20254172	Vitvi03g04514	CAN82059.1hypothetical protein VITISV_010875
												chr03	20268871	20275461	Vitvi03g01283	RVX03615.1Protein suppressor of FRI 4
												chr03	20287631	20287912	Vitvi03g04515	CAN82059.1hypothetical protein VITISV_010875
												chr03	20303654	20303947	Vitvi03g01285	RVW42658.1WD repeat-containing protein LWD1
												chr03	20304142	20304339	Vitvi03g04516	RVW42659.1hypothetical protein CK203_098278
												chr03	20304364	20305892	Vitvi03g04517	RVW42660.1Heterogeneous nuclear ribonucleoprotein 1
												chr03	20306051	20306221	Vitvi03g01286	XP_010920419.1homeobox-leucine zipper protein HOX9
												chr03	20310634	20321485	Vitvi03g01287	XP_010648217.1 protein SUPPRESSOR OF FRI 4
												chr03	20325833	20327549	Vitvi03g01288	XP_002264621.1 zinc transporter 8
												chr03	20335870	20338347	Vitvi03g01289	XP_002265138.1 pentatricopeptide repeat-containing protein At3g22150, chloroplastic
												chr03	20340115	20341362	Vitvi03g01290	XP_002265102.1 zinc transporter 8
												chr03	20347197	20347826	Vitvi03g01292	XP_019074448.1 36.4 kDa proline-rich protein-like
												chr03	20366417	20367427	Vitvi03g01294	XP_002264361.1PREDICTED: uncharacterized protein LOC100265579
												chr03	20382295	20382606	Vitvi03g01297	XP_019074423.1PREDICTED: uncharacterized protein LOC109122328
												chr03	20389328	20389638	Vitvi03g04518	RVW59710.1putative NAC domain-containing protein 94
												chr03	20390647	20391123	Vitvi03g01298	CAN83101.1hypothetical protein VITISV_007460
												chr03	20405279	20407545	Vitvi03g04519	RVW42632.1hypothetical protein CK203_098298
												chr03	20407736	20408125	Vitvi03g01299	CAN83101.1hypothetical protein VITISV_007460
												chr03	20413113	20414956	Vitvi03g01300	XP_002264622.2 pollen-specific leucine-rich repeat extensin-like protein 4
												chr03	20424378	20425722	Vitvi03g01872	XP_003631735.1 36.4 kDa proline-rich protein
												chr03	20427986	20429439	Vitvi03g04520	RVW64091.1Retrovirus-related Pol polyprotein from transposon RE1
												chr03	20448397	20450166	Vitvi03g01302	XP_010648218.1 probable LRR receptor-like serine/threonine-protein kinase At1g34110
												chr03	20471952	20473882	Vitvi03g01303	XP_010648220.1 myb family transcription factor APL
												chr03	20478502	20490945	Vitvi03g01304	XP_010648223.1 ultraviolet-B receptor UVR8
												chr03	20494212	20505876	Vitvi03g01305	XP_034681670.1probable polyamine aminopropyl transferase
												chr03	20508000	20515914	Vitvi03g01306	XP_034681096.1WAT1-related protein At5g07050-like
												chr03	20532717	20534802	Vitvi03g01308	XP_010648224.1 ATPase WRNIP1
												chr03	20535148	20540125	Vitvi03g01309	XP_002263190.1 oxygen-dependent coproporphyrinogen-III oxidase, chloroplastic
	cfQTL_4.1	4	4_1299324	4_1424112	1295066	1419855	3	Phi(Eo)	Berry pea-size 2022	1295066	1419855	chr04	1294645	1296588	Vitvi04g00141	XP_010648374.1 pentatricopeptide repeat-containing protein At1g09900-like
								Phi(Eo)	Pre-Véraison 2022	1295066	1419855	chr04	1297988	1299882	Vitvi04g00142	XP_010648796.1PREDICTED: uncharacterized protein LOC104879043
								Phi(Ro)	Véraison Full 2023	1295066	1419855	chr04	1300754	1302361	Vitvi04g00143	RVW52342.1Protein NLP3
												chr04	1303156	1309689	Vitvi04g00144	XP_002279687.1 omega-amidase, chloroplastic
												chr04	1323950	1325528	Vitvi04g00145	XP_010648376.1 protein BIG GRAIN 1-like A
												chr04	1330747	1333860	Vitvi04g00146	XP_002279738.1 serine/threonine-protein kinase STY46
												chr04	1346431	1349929	Vitvi04g00147	XP_002279755.1 mechanosensitive ion channel protein 10
												chr04	1350570	1350941	Vitvi04g01806	XP_010648377.1PREDICTED: uncharacterized protein LOC104878987
												chr04	1351353	1355484	Vitvi04g00148	XP_002281111.1 thermospermine synthase ACAULIS5
												chr04	1361570	1365674	Vitvi04g00149	XP_002281141.2 40S ribosomal protein S3-3
												chr04	1370444	1377580	Vitvi04g00150	XP_002279784.2 peroxisome biogenesis factor 10
												chr04	1378090	1383850	Vitvi04g00151	XP_002281227.1 NAD(P)H-quinone oxidoreductase subunit U, chloroplastic
												chr04	1383850	1398811	Vitvi04g00152	XP_034683525.1E3 ubiquitin ligase PARAQUAT TOLERANCE 3-like
												chr04	1414485	1416210	Vitvi04g00153	XP_010648383.1 myb-related protein 308
	cfQTL_4.2	4	4_7600589	4_8878772	7561727	8842722	2	Fv/Fm	Pre-Véraison 2022	7526331	8842722	chr04	7560399	7602573	Vitvi04g00661	XP_010648784.1PREDICTED: uncharacterized protein LOC100246692
								Fv/Fm	Véraison 2022	7561727	8842722	chr04	7604516	7611962	Vitvi04g00662	XP_010648785.1 probable protein phosphatase 2C 59
												chr04	7625570	7626043	Vitvi04g00664	RVW58185.1hypothetical protein CK203_116116
												chr04	7630545	7632479	Vitvi04g00665	XP_002263458.1 zinc finger protein CONSTANS-LIKE 4
												chr04	7665737	7684057	Vitvi04g00669	XP_002263625.1 ADP-ribosylation factor 1
												chr04	7698110	7698625	Vitvi04g00670	XP_002263122.1 protein GLUTAMINE DUMPER 2-like
												chr04	7709818	7710180	Vitvi04g00671	RVW78924.1putative ribonuclease H protein
												chr04	7710291	7719478	Vitvi04g00672	CBI21190.3unnamed protein product, partial
												chr04	7730960	7770336	Vitvi04g00673	XP_002263819.1PREDICTED: uncharacterized protein At1g32220, chloroplastic
												chr04	7813780	7821073	Vitvi04g00680	XP_002268837.4 glutamate receptor 2.7-like
												chr04	7821514	7821705	Vitvi04g04160	CAN69679.1hypothetical protein VITISV_006037
												chr04	7836955	7838805	Vitvi04g00681	XP_034682804.1glutamate receptor 2.7-like
												chr04	7853135	7858805	Vitvi04g00685	XP_019074807.1 glutamate receptor 2.7-like
												chr04	7904708	7905073	Vitvi04g00688	XP_034706410.1cullin-3B-like
												chr04	7905133	7905411	Vitvi04g01948	CBI23974.3unnamed protein product, partial
												chr04	7906931	7908200	Vitvi04g00689	CBI23974.3unnamed protein product, partial
												chr04	7943456	7944118	Vitvi04g00693	XP_002276685.3 protein SUPPRESSOR OF PHYA-105 1
												chr04	7976805	7978536	Vitvi04g04161	CAN78463.1hypothetical protein VITISV_018301
												chr04	7986963	7991404	Vitvi04g00696	XP_034682938.1glutamate receptor 2.7-like
												chr04	8067395	8069573	Vitvi04g04163	XP_034682911.1glutamate receptor 2.8-like
												chr04	8069590	8094144	Vitvi04g04164	RVW32064.1Glutamate receptor 2.7
												chr04	8111022	8118629	Vitvi04g00703	XP_019074833.1 glutamate receptor 2.8
												chr04	8137982	8138242	Vitvi04g04165	CBI23977.3unnamed protein product, partial
												chr04	8174320	8174860	Vitvi04g00707	RVW26893.1hypothetical protein CK203_104192
												chr04	8178831	8179679	Vitvi04g01955	CBI23980.3unnamed protein product, partial
												chr04	8217130	8218665	Vitvi04g04167	XP_002270936.2 glutamate receptor 2.7
												chr04	8218708	8221801	Vitvi04g04168	XP_034682430.1glutamate receptor 2.7-like
												chr04	8223084	8223535	Vitvi04g04169	CAN71680.1hypothetical protein VITISV_015842
												chr04	8226995	8231559	Vitvi04g00710	XP_002266216.3 glutamate receptor 2.8
												chr04	8237628	8237981	Vitvi04g04170	XP_034680219.1glutamate receptor 2.7-like
												chr04	8253184	8254009	Vitvi04g04171	CBI23984.3unnamed protein product, partial
												chr04	8307788	8309192	Vitvi04g04172	CAN82270.1hypothetical protein VITISV_008906
												chr04	8321192	8327142	Vitvi04g00712	CAN81029.1hypothetical protein VITISV_020535
												chr04	8362006	8363203	Vitvi04g04173	RVW86767.1Protein suppressor of K(+) transport growth defect 1
												chr04	8363362	8364058	Vitvi04g04174	CAN74701.1hypothetical protein VITISV_019342
												chr04	8364088	8366325	Vitvi04g04175	CAN71539.1hypothetical protein VITISV_030084
												chr04	8394827	8395069	Vitvi04g04176	XP_010664765.1 lysine-specific histone demethylase 1 homolog 3
												chr04	8413545	8414239	Vitvi04g01965	GFZ19731.1 BEACH-DOMAIN HOMOLOG A1
												chr04	8414795	8416570	Vitvi04g04177	RVX22687.1hypothetical protein CK203_008138
												chr04	8416615	8418015	Vitvi04g04178	RVW41556.1hypothetical protein CK203_068211
												chr04	8424688	8451289	Vitvi04g00715	RVW32064.1Glutamate receptor 2.7
												chr04	8471797	8475931	Vitvi04g00716	XP_019074835.1 glutamate receptor 2.8-like
												chr04	8476243	8477733	Vitvi04g04179	RVW84257.1hypothetical protein CK203_045251
												chr04	8556902	8562310	Vitvi04g04180	XP_019075153.1 glutamate receptor 2.8-like
												chr04	8563619	8587623	Vitvi04g04181	XP_003631841.1 glutamate receptor 2.8
												chr04	8617184	8621477	Vitvi04g00725	RVW32087.1Glutamate receptor 2.8
												chr04	8621785	8623284	Vitvi04g04183	RVW84221.1hypothetical protein CK203_045277
												chr04	8673310	8673785	Vitvi04g01974	XP_019075153.1 glutamate receptor 2.8-like
												chr04	8686356	8696788	Vitvi04g04184	XP_010648835.1 glutamate receptor 2.8-like
												chr04	8699719	8703511	Vitvi04g04185	RVW84196.1Glutamate receptor 2.8
												chr04	8737591	8752395	Vitvi04g00728	XP_002271743.2 histidine kinase 5
												chr04	8752573	8754569	Vitvi04g04186	---NA---
												chr04	8795588	8813912	Vitvi04g00732	XP_002271840.2 ubiquitin carboxyl-terminal hydrolase 18
												chr04	8820385	8820778	Vitvi04g04187	---NA---
												chr04	8820830	8830228	Vitvi04g00734	XP_002271869.1 putative UDP-sugar transporter DDB_G0278631
												chr04	8841773	8846232	Vitvi04g00735	XP_002271933.1 probable xyloglucan glycosyltransferase 5
	cfQTL_7.1	7	Un_23415638	Un_23415638	21817724	21817724	3	Phi(Eo)	Pre-Véraison 2022	21805347	21817724	chr07	21811045	21823510	Vitvi07g01393	XP_002274349.1 chaperone protein dnaJ A6, chloroplastic
			Un_23415638	Ib_Un_27811258	21817724	22449811	2	Fv/Fm	Pre-Véraison 2022	21817724	23247875	chr07	21829977	21831933	Vitvi07g01394	XP_002268637.1 7-deoxyloganetin glucosyltransferase
			Ib_Un_27811258	Un_24724035	22449811	22988546	2	Phi(Eo)	Berry pea-size 2022	21817724	22449811	chr07	21838463	21840179	Vitvi07g02558	XP_002268162.1 7-deoxyloganetin glucosyltransferase
			Un_24724035	Un_28309580	22988546	23247875	2	Phi(Eo)	Véraison 2022	22988546	23533273	chr07	21855406	21863866	Vitvi07g02560	XP_010646821.1 pentatricopeptide repeat-containing protein At5g66520-like
												chr07	21864528	21866151	Vitvi07g01396	XP_010646819.1 7-deoxyloganetin glucosyltransferase
												chr07	21871651	21874869	Vitvi07g03044	XP_003635299.1 haloacid dehalogenase-like hydrolase domain-containing protein At4g39970
												chr07	21879531	21881100	Vitvi07g04576	---NA---
												chr07	21881866	21883131	Vitvi07g03046	RVX23241.1F-box protein FBW2
												chr07	21887408	21893526	Vitvi07g04577	XP_034691266.1uncharacterized protein LOC117918609
												chr07	21894034	21901487	Vitvi07g04578	XP_034691271.1uncharacterized protein LOC117918610
												chr07	21910003	21914364	Vitvi07g03049	XP_034690706.1phospho-2-dehydro-3-deoxyheptonate aldolase 2, chloroplastic
												chr07	21931006	21931778	Vitvi07g04580	RVX23565.1hypothetical protein CK203_000465
												chr07	21932196	21932657	Vitvi07g04581	RVX23560.1ABC transporter G family member 11
												chr07	21932807	21933154	Vitvi07g04582	CBI25874.3unnamed protein product, partial
												chr07	21933567	21938149	Vitvi07g03112	RVX23981.1ABC transporter G family member 11
												chr07	21948010	21951268	Vitvi07g02605	XP_010652672.2 ABC transporter G family member 11
												chr07	21957702	21958070	Vitvi07g02604	RVX23399.1hypothetical protein CK203_000470
												chr07	21971565	21971945	Vitvi07g04583	RVW67723.1hypothetical protein CK203_063288
												chr07	21973436	21976386	Vitvi07g01504	XP_002273530.1 ras-related protein Rab11D
												chr07	21976362	21976592	Vitvi07g04584	CAN70164.1hypothetical protein VITISV_039256
												chr07	21976393	21990136	Vitvi07g01503	XP_010652673.1 tRNA (cytosine(34)-C(5))-methyltransferase
												chr07	21993972	21994927	Vitvi07g04585	---NA---
												chr07	21995606	21997446	Vitvi07g01502	XP_002271083.1 peroxidase 17
												chr07	22001239	22009438	Vitvi07g01501	XP_002273865.1 40S ribosomal protein S6
												chr07	22011639	22015980	Vitvi07g01500	XP_003632469.1 serine/threonine-protein kinase SAPK2
												chr07	22015999	22022800	Vitvi07g01499	XP_010652678.1 lanC-like protein GCL1
												chr07	22023810	22024223	Vitvi07g04586	RVX23395.1LanC-like protein GCL1
												chr07	22035799	22038212	Vitvi07g01498	XP_002262802.1 14-3-3-like protein
												chr07	22042739	22044019	Vitvi07g04587	RVX23429.1putative WEB family protein, chloroplastic
												chr07	22044431	22047182	Vitvi07g01495	XP_010652682.1 WEB family protein At3g02930, chloroplastic
												chr07	22048713	22053273	Vitvi07g01494	XP_003632478.1 pentatricopeptide repeat-containing protein At4g02750
												chr07	22058561	22067111	Vitvi07g01492	XP_003632475.1 protein SCAI
												chr07	22074634	22108551	Vitvi07g01489	XP_002264408.2 LMBR1 domain-containing protein 2 homolog A
												chr07	22120275	22120760	Vitvi07g04588	---NA---
												chr07	22124620	22127263	Vitvi07g01488	XP_003632476.1 homeobox-leucine zipper protein ATHB-6
												chr07	22136795	22154389	Vitvi07g01482	XP_002266093.2 bifunctional riboflavin biosynthesis protein RIBA 1, chloroplastic
												chr07	22157898	22187384	Vitvi07g01480	XP_019076685.1 ATP-dependent RNA helicase DEAH11, chloroplastic
												chr07	22189056	22190846	Vitvi07g02602	RVX23139.1hypothetical protein CK203_000501
												chr07	22207900	22209237	Vitvi07g01476	RVX23138.1E3 ubiquitin-protein ligase RING1
												chr07	22224006	22230671	Vitvi07g01473	XP_010652693.1 probable glucan 1,3-beta-glucosidase A
												chr07	22230970	22239121	Vitvi07g02600	XP_034690764.1magnesium-transporting ATPase, P-type 1-like
												chr07	22242560	22243264	Vitvi07g01472	XP_002262910.2 protein MIZU-KUSSEI 1
												chr07	22244906	22245289	Vitvi07g04589	---NA---
												chr07	22248200	22249011	Vitvi07g04590	RVX23141.1E3 ubiquitin-protein ligase ATL6
												chr07	22258983	22260893	Vitvi07g01471	XP_002263086.2 putative clathrin assembly protein At4g40080
												chr07	22265037	22267105	Vitvi07g04591	RVX23135.1Protein detoxification 27
												chr07	22272771	22279926	Vitvi07g01469	XP_002263366.1 bet1-like protein At4g14600
												chr07	22281071	22281430	Vitvi07g02596	XP_010646336.1 monothiol glutaredoxin-S3-like
												chr07	22289001	22290692	Vitvi07g01468	XP_010646332.1 esterase AGAP003155
												chr07	22291982	22302721	Vitvi07g04592	XP_019074311.1 GLABRA2 expression modulator
												chr07	22308246	22308575	Vitvi07g04593	---NA---
												chr07	22311773	22312266	Vitvi07g04594	CAN69661.1hypothetical protein VITISV_013011
												chr07	22315177	22318077	Vitvi07g01465	XP_003635057.1 zinc-finger homeodomain protein 2
												chr07	22321443	22323522	Vitvi07g02594	RVX23283.1hypothetical protein CK203_000519
												chr07	22325918	22338758	Vitvi07g01462	XP_010646328.1 ATP-dependent 6-phosphofructokinase 5, chloroplastic
												chr07	22343421	22345480	Vitvi07g01460	XP_010646327.1 cyclin-D4-2
												chr07	22353606	22353999	Vitvi07g04595	XP_034689547.1protein DYAD-like
												chr07	22354110	22355461	Vitvi07g01459	XP_019073646.1 protein DYAD
												chr07	22355854	22357182	Vitvi07g04596	XP_019073646.1 protein DYAD
												chr07	22357845	22361925	Vitvi07g01457	XP_002274546.1 14-3-3-like protein GF14 kappa
												chr07	22370712	22372076	Vitvi07g02591	RVX23697.1Cysteine desulfurase, mitochondrial
												chr07	22373318	22375748	Vitvi07g02588	RVX23696.1Protein chaperone-like protein of POR1, chloroplastic
												chr07	22377199	22381874	Vitvi07g02589	XP_003635047.1 protein CURVATURE THYLAKOID 1D, chloroplastic
												chr07	22390085	22399080	Vitvi07g01451	XP_019073644.1PREDICTED: uncharacterized protein LOC100242393
												chr07	22400620	22402261	Vitvi07g04597	---NA---
												chr07	22451391	22452347	Vitvi07g04600	XP_002274117.1 mitochondrial uncoupling protein 5
												chr07	22457689	22465308	Vitvi07g01449	XP_003635052.1 ubiquitin carboxyl-terminal hydrolase 17
												chr07	22466040	22469139	Vitvi07g02582	XP_034689920.1IMPACT family member in pol 5'region
												chr07	22469390	22469794	Vitvi07g02577	XP_019073993.1 proline-rich receptor-like protein kinase PERK2
												chr07	22470509	22470757	Vitvi07g04601	RVX23887.1hypothetical protein CK203_000539
												chr07	22472636	22473049	Vitvi07g02580	XP_034689538.1protein PELPK1-like
												chr07	22475313	22475732	Vitvi07g04602	RVX23813.1Protein PELPK2
												chr07	22476793	22477576	Vitvi07g04603	RVX23812.1Transcription factor bHLH131
												chr07	22482101	22483366	Vitvi07g01444	RVX23811.1hypothetical protein CK203_000543
												chr07	22484637	22494851	Vitvi07g04604	XP_019073994.1 GPI ethanolamine phosphate transferase 2
												chr07	22495663	22534685	Vitvi07g01442	XP_010646796.1 kinesin-like protein KIN-14B
												chr07	22539275	22540379	Vitvi07g04605	---NA---
												chr07	22540401	22545904	Vitvi07g01441	XP_019073897.1 MADS-box protein SVP
												chr07	22555610	22558486	Vitvi07g01439	XP_002269096.1 very-long-chain (3R)-3-hydroxyacyl-CoA dehydratase PASTICCINO 2
												chr07	22560557	22567176	Vitvi07g01437	XP_034691454.1O-fucosyltransferase 31
												chr07	22568275	22587562	Vitvi07g04607	XP_010646793.1 mechanosensitive ion channel protein 2, chloroplastic
												chr07	22589176	22594681	Vitvi07g01433	RVX23455.1Uncharacterized protein CK203_000565
												chr07	22600748	22604040	Vitvi07g01431	XP_003635478.1PREDICTED: uncharacterized protein LOC100853077
												chr07	22605184	22606718	Vitvi07g04608	XP_019074078.1 protein NETWORKED 2D
												chr07	22609705	22611954	Vitvi07g01428	XP_002266720.1 nicotinamidase 1
												chr07	22613303	22619555	Vitvi07g01425	RVX23453.1Protein ecdysoneless-like
												chr07	22626033	22627176	Vitvi07g04610	XP_002270761.2 protein SKIP34
												chr07	22629305	22635963	Vitvi07g04611	XP_034690400.1nucleobase-ascorbate transporter 11
												chr07	22636486	22639858	Vitvi07g01423	RVX23622.1putative U-box domain-containing protein 50
												chr07	22649498	22654578	Vitvi07g01419	XP_003635541.1 AP2-like ethylene-responsive transcription factor AIL6
												chr07	22654917	22655558	Vitvi07g02572	XP_003635542.1PREDICTED: uncharacterized protein LOC100854495
												chr07	22655706	22660409	Vitvi07g04612	XP_034690229.1receptor-like cytosolic serine/threonine-protein kinase RBK1
												chr07	22667916	22668119	Vitvi07g04613	RVW73061.1Inactive protein kinase
												chr07	22672933	22681216	Vitvi07g04615	XP_002274187.4PREDICTED: uncharacterized protein LOC100241274
												chr07	22681131	22681289	Vitvi07g04616	RVX23630.1hypothetical protein CK203_000579
												chr07	22681952	22683430	Vitvi07g04617	RVX23585.1UDP-glycosyltransferase 91A1
												chr07	22689775	22691369	Vitvi07g01415	XP_003635105.1 UDP-glycosyltransferase 91A1-like
												chr07	22694301	22698585	Vitvi07g04618	CAN71487.1hypothetical protein VITISV_005338
												chr07	22706487	22707875	Vitvi07g04619	XP_019073693.1 putative UDP-rhamnose:rhamnosyltransferase 1
												chr07	22732775	22734169	Vitvi07g02564	XP_002270369.2 putative UDP-rhamnose:rhamnosyltransferase 1
												chr07	22736767	22738153	Vitvi07g04620	XP_034692399.1putative UDP-rhamnose:rhamnosyltransferase 1
												chr07	22742510	22744091	Vitvi07g01412	XP_002270331.2 putative UDP-rhamnose:rhamnosyltransferase 1
												chr07	22746481	22748108	Vitvi07g01411	XP_002270294.1 UDP-glycosyltransferase 91A1
												chr07	22751850	22753301	Vitvi07g02563	XP_002270260.1 UDP-glycosyltransferase 91A1
												chr07	22764376	22766574	Vitvi07g01410	XP_010646445.2 pentatricopeptide repeat-containing protein At5g65570
												chr07	22766614	22766978	Vitvi07g04621	RVX23728.1Pentatricopeptide repeat-containing protein
												chr07	22772830	22778150	Vitvi07g01408	XP_002266925.1 probable 1-deoxy-D-xylulose-5-phosphate synthase 2, chloroplastic
												chr07	22787223	22790544	Vitvi07g01407	XP_002267072.1 metal transporter Nramp5
												chr07	22790836	22795613	Vitvi07g01406	XP_010646443.1 probable glycosyltransferase At5g03795
												chr07	22799427	22806259	Vitvi07g01405	XP_034689459.1uncharacterized tRNA/rRNA methyltransferase slr1673
												chr07	22806389	22826181	Vitvi07g01403	XP_010646440.1PREDICTED: uncharacterized protein LOC100254417
												chr07	22833065	22839889	Vitvi07g01402	XP_002266404.3 kinesin-like protein KIN-14R
												chr07	22842070	22843010	Vitvi07g04622	CAN63715.1hypothetical protein VITISV_000434
												chr07	22843696	22844715	Vitvi07g01401	XP_002266518.2 dof zinc finger protein DOF5.7
												chr07	22851211	22857020	Vitvi07g01400	XP_010646438.1 elongator complex protein 4
												chr07	22859130	22862680	Vitvi07g04623	XP_002266559.2 probable mannitol dehydrogenase
												chr07	22872828	22875069	Vitvi07g04624	CAN80211.1hypothetical protein VITISV_005116
												chr07	22879129	22879827	Vitvi07g04625	RVX15301.1L10-interacting MYB domain-containing protein
												chr07	22879866	22880144	Vitvi07g01399	RVX15301.1L10-interacting MYB domain-containing protein
												chr07	22885256	22901531	Vitvi07g02561	CAN80210.1hypothetical protein VITISV_005115
												chr07	22913514	22915856	Vitvi07g02556	XP_002271374.2 probable mannitol dehydrogenase
												chr07	22920519	22924607	Vitvi07g02555	XP_002272479.1 probable mannitol dehydrogenase
												chr07	22935834	22936251	Vitvi07g04626	RVW86282.1Retrovirus-related Pol polyprotein from transposon TNT 1-94
												chr07	22937843	22940543	Vitvi07g02554	RVX23579.1putative mannitol dehydrogenase
												chr07	22941090	22951891	Vitvi07g01389	RVX23442.1putative mannitol dehydrogenase
												chr07	22952004	22954226	Vitvi07g02553	XP_003635250.1 probable mannitol dehydrogenase
												chr07	22959684	22964143	Vitvi07g01388	CBI33193.3unnamed protein product, partial
												chr07	22968943	22969689	Vitvi07g01387	XP_034689478.1L-type lectin-domain containing receptor kinase IX.1-like
												chr07	22973414	22978770	Vitvi07g01386	XP_019073929.1 L-type lectin-domain containing receptor kinase IX.1-like
												chr07	22981495	22985784	Vitvi07g01385	XP_034689477.1rhamnogalacturonate lyase-like
												chr07	22987001	22988410	Vitvi07g04628	CBI33188.3unnamed protein product, partial
												chr07	22998763	22999305	Vitvi07g04629	XP_034690288.1L-type lectin-domain containing receptor kinase IX.1
												chr07	22999404	23001371	Vitvi07g04630	XP_034690288.1L-type lectin-domain containing receptor kinase IX.1
												chr07	23006399	23027009	Vitvi07g01520	XP_002273556.2 MADS-box transcription factor 23
												chr07	23034382	23036992	Vitvi07g02610	XP_010646398.1 serine hydroxymethyltransferase, mitochondrial
												chr07	23037247	23037990	Vitvi07g04632	RVX23371.1L-type lectin-domain containing receptor kinase IX.1
												chr07	23043153	23060035	Vitvi07g01516	XP_010646399.1 MADS-box transcription factor 23
												chr07	23061127	23061426	Vitvi07g04633	---NA---
												chr07	23067370	23128237	Vitvi07g02608	XP_002262872.2 serine hydroxymethyltransferase, mitochondrial
												chr07	23086104	23087192	Vitvi07g04635	CBI25703.3unnamed protein product, partial
												chr07	23148338	23166083	Vitvi07g01511	XP_010646403.1 serine hydroxymethyltransferase, mitochondrial
												chr07	23184511	23201098	Vitvi07g01510	XP_002270219.3 probable cytosolic oligopeptidase A
												chr07	23204985	23214328	Vitvi07g01508	XP_002272055.2 nodulation receptor kinase
												chr07	23216043	23218764	Vitvi07g01507	RVX23104.1ABC transporter G family member 17
												chr07	23223137	23228114	Vitvi07g01506	XP_003635095.1PREDICTED: uncharacterized protein At4g37920, chloroplastic
												chr07	23228961	23233756	Vitvi07g01524	XP_002272173.2 heat shock 70 kDa protein, mitochondrial
												chr07	23234556	23243005	Vitvi07g01523	XP_002265108.2 glycine-rich domain-containing protein 1
		ALTERNATIVE REGION
		7	Un_23415638	Un_23415638	8745856	8745856	3					7	8739189	8752519	Vitvi07g01393_alt	XP_002274349.1 chaperone protein dnaJ A6, chloroplastic
			Un_23415638	Ib_Un_27811258	8745856	9351056	2					7	8760263	8761820	Vitvi07g01394_alt	XP_002268637.1 7-deoxyloganetin glucosyltransferase
			Ib_Un_27811258	Un_24724035	9351056	9901487	2					7	8768687	8770239	Vitvi07g02558_alt	XP_002268162.1 7-deoxyloganetin glucosyltransferase
			Un_24724035	Un_28309580	9901487		2					7	8782817	8784880	Vitvi07g03041_alt	RVX23167.1Linamarin synthase 2
												7	8785507	8787093	Vitvi07g02560_alt	XP_010646821.1 pentatricopeptide repeat-containing protein At5g66520-like
												7	8793017	8794560	Vitvi07g01396_alt	XP_010646819.1 7-deoxyloganetin glucosyltransferase
												7	8800292	8803703	Vitvi07g03044_alt	XP_003635299.1 haloacid dehalogenase-like hydrolase domain-containing protein At4g39970
												7	8808536	8810116	Vitvi07g04576_alt	---NA---
												7	8810884	8812149	Vitvi07g03046_alt	RVX23241.1F-box protein FBW2
												7	8816416	8822544	Vitvi07g04577_alt	XP_034691266.1uncharacterized protein LOC117918609
												7	8823067	8830533	Vitvi07g04578_alt	XP_034691271.1uncharacterized protein LOC117918610
												7	8838684	8843063	Vitvi07g03049_alt	XP_034690706.1phospho-2-dehydro-3-deoxyheptonate aldolase 2, chloroplastic
												7	8846790	8857741	Vitvi07g04579_alt	XP_003635560.2 polyadenylate-binding protein 2
												7	8859810	8860452	Vitvi07g04580_alt	RVX23565.1hypothetical protein CK203_000465
												7	8860866	8865458	Vitvi07g03112_alt	RVX23981.1ABC transporter G family member 11
												7	8892324	8892683	Vitvi07g04583_alt	RVW67723.1hypothetical protein CK203_063288
												7	8894235	8897130	Vitvi07g01504_alt	XP_002273530.1 ras-related protein Rab11D
												7	8897106	8897336	Vitvi07g04584_alt	CAN70164.1hypothetical protein VITISV_039256
												7	8897137	8910880	Vitvi07g01503_alt	XP_010652673.1 tRNA (cytosine(34)-C(5))-methyltransferase
												7	8914716	8915671	Vitvi07g04585_alt	---NA---
												7	8916346	8918190	Vitvi07g01502_alt	XP_002271083.1 peroxidase 17
												7	8928673	8931573	Vitvi07g01500_alt	XP_003632469.1 serine/threonine-protein kinase SAPK2
												7	8932689	8939489	Vitvi07g01499_alt	XP_010652678.1 lanC-like protein GCL1
												7	8940499	8940912	Vitvi07g04586_alt	RVX23395.1LanC-like protein GCL1
												7	8952392	8954785	Vitvi07g01498_alt	XP_002262802.1 14-3-3-like protein
												7	8959281	8961311	Vitvi07g01495_alt	XP_010652682.1 WEB family protein At3g02930, chloroplastic
												7	8963563	8968123	Vitvi07g01494_alt	XP_003632478.1 pentatricopeptide repeat-containing protein At4g02750
												7	8973928	8982024	Vitvi07g01492_alt	XP_003632475.1 protein SCAI
												7	8989547	9023468	Vitvi07g01489_alt	XP_002264408.2 LMBR1 domain-containing protein 2 homolog A
												7	9035197	9035607	Vitvi07g04588_alt	---NA---
												7	9039489	9042133	Vitvi07g01488_alt	XP_003632476.1 homeobox-leucine zipper protein ATHB-6
												7	9052271	9071336	Vitvi07g01482_alt	XP_002266093.2 bifunctional riboflavin biosynthesis protein RIBA 1, chloroplastic
												7	9074814	9103912	Vitvi07g01480_alt	XP_019076685.1 ATP-dependent RNA helicase DEAH11, chloroplastic
												7	9106220	9108273	Vitvi07g02602_alt	RVX23139.1hypothetical protein CK203_000501
												7	9121769	9123106	Vitvi07g01476_alt	RVX23138.1E3 ubiquitin-protein ligase RING1
												7	9127084	9128433	Vitvi07g01475_alt	XP_010652690.1 transcription factor bHLH94
												7	9138130	9144319	Vitvi07g01473_alt	XP_010652693.1 probable glucan 1,3-beta-glucosidase A
												7	9144618	9153281	Vitvi07g02600_alt	XP_034690764.1magnesium-transporting ATPase, P-type 1-like
												7	9156704	9157405	Vitvi07g01472_alt	XP_002262910.2 protein MIZU-KUSSEI 1
												7	9168757	9169822	Vitvi07g01471_alt	XP_002263086.2 putative clathrin assembly protein At4g40080
												7	9181613	9188730	Vitvi07g01469_alt	XP_002263366.1 bet1-like protein At4g14600
												7	9198278	9200042	Vitvi07g01468_alt	XP_010646332.1 esterase AGAP003155
												7	9221460	9221940	Vitvi07g04594_alt	CAN69661.1hypothetical protein VITISV_013011
												7	9222306	9225111	Vitvi07g01465_alt	XP_003635057.1 zinc-finger homeodomain protein 2
												7	9228486	9230562	Vitvi07g02594_alt	RVX23283.1hypothetical protein CK203_000519
												7	9232954	9243510	Vitvi07g01462_alt	XP_010646329.1 ATP-dependent 6-phosphofructokinase 5, chloroplastic
												7	9248140	9250199	Vitvi07g01460_alt	XP_010646327.1 cyclin-D4-2
												7	9258335	9258728	Vitvi07g04595_alt	XP_034689547.1protein DYAD-like
												7	9261196	9262045	Vitvi07g04596_alt	XP_019073646.1 protein DYAD
												7	9262713	9266790	Vitvi07g01457_alt	XP_002274546.1 14-3-3-like protein GF14 kappa
												7	9275576	9276940	Vitvi07g02591_alt	RVX23697.1Cysteine desulfurase, mitochondrial
												7	9278176	9280611	Vitvi07g02588_alt	RVX23696.1Protein chaperone-like protein of POR1, chloroplastic
												7	9282063	9286754	Vitvi07g02589_alt	XP_003635047.1 protein CURVATURE THYLAKOID 1D, chloroplastic
												7	9294953	9319642	Vitvi07g04598_alt	XP_034692511.1uncharacterized protein LOC117919422
												7	9320945	9351677	Vitvi07g04599_alt	XP_034689527.1rho GTPase-activating protein REN1-like
												7	9358229	9365910	Vitvi07g01449_alt	XP_003635052.1 ubiquitin carboxyl-terminal hydrolase 17
												7	9366852	9369415	Vitvi07g02582_alt	XP_034689920.1IMPACT family member in pol 5'region
												7	9370170	9370574	Vitvi07g02577_alt	XP_019073993.1 proline-rich receptor-like protein kinase PERK2
												7	9375835	9376254	Vitvi07g04602_alt	RVX23813.1Protein PELPK2
												7	9382285	9383550	Vitvi07g01444_alt	RVX23811.1hypothetical protein CK203_000543
												7	9384826	9394914	Vitvi07g04604_alt	XP_019073994.1 GPI ethanolamine phosphate transferase 2
												7	9399886	9433199	Vitvi07g01442_alt	XP_010646796.1 kinesin-like protein KIN-14B
												7	9437807	9438925	Vitvi07g04605_alt	---NA---
												7	9438947	9446236	Vitvi07g01441_alt	XP_019073897.1 MADS-box protein SVP
												7	9447240	9458207	Vitvi07g04606_alt	XP_010646794.1 guanosine nucleotide diphosphate dissociation inhibitor At5g09550
												7	9459203	9462118	Vitvi07g01439_alt	XP_002269096.1 very-long-chain (3R)-3-hydroxyacyl-CoA dehydratase PASTICCINO 2
												7	9463985	9471873	Vitvi07g01437_alt	XP_034691454.1O-fucosyltransferase 31
												7	9496581	9502083	Vitvi07g01433_alt	RVX23455.1Uncharacterized protein CK203_000565
												7	9506590	9509847	Vitvi07g01431_alt	XP_003635478.1PREDICTED: uncharacterized protein LOC100853077
												7	9515518	9517792	Vitvi07g01428_alt	XP_002266720.1 nicotinamidase 1
												7	9521669	9525312	Vitvi07g01425_alt	RVX23453.1Protein ecdysoneless-like
												7	9535268	9552919	Vitvi07g04611_alt	XP_034690400.1nucleobase-ascorbate transporter 11
												7	9553441	9556817	Vitvi07g01423_alt	RVX23622.1putative U-box domain-containing protein 50
												7	9567096	9571536	Vitvi07g01419_alt	XP_003635541.1 AP2-like ethylene-responsive transcription factor AIL6
												7	9572093	9572734	Vitvi07g02572_alt	XP_003635542.1PREDICTED: uncharacterized protein LOC100854495
												7	9573687	9577388	Vitvi07g04612_alt	XP_034690229.1receptor-like cytosolic serine/threonine-protein kinase RBK1
												7	9590313	9597541	Vitvi07g04615_alt	XP_002274187.4PREDICTED: uncharacterized protein LOC100241274
												7	9599305	9600783	Vitvi07g04617_alt	RVX23585.1UDP-glycosyltransferase 91A1
												7	9606998	9608765	Vitvi07g01415_alt	XP_003635105.1 UDP-glycosyltransferase 91A1-like
												7	9611605	9615890	Vitvi07g04618_alt	CAN71487.1hypothetical protein VITISV_005338
												7	9623760	9625148	Vitvi07g01414_alt	XP_034692017.1putative UDP-rhamnose:rhamnosyltransferase 1
												7	9638342	9639739	Vitvi07g01412_alt	XP_002270331.2 putative UDP-rhamnose:rhamnosyltransferase 1
												7	9642428	9643867	Vitvi07g01411_alt	XP_002270294.1 UDP-glycosyltransferase 91A1
												7	9662800	9664998	Vitvi07g01410_alt	XP_010646445.2 pentatricopeptide repeat-containing protein At5g65570
												7	9671259	9676579	Vitvi07g01408_alt	XP_002266925.1 probable 1-deoxy-D-xylulose-5-phosphate synthase 2, chloroplastic
												7	9685665	9688986	Vitvi07g01407_alt	XP_002267072.1 metal transporter Nramp5
												7	9689278	9693689	Vitvi07g01406_alt	XP_010646443.1 probable glycosyltransferase At5g03795
												7	9697751	9703477	Vitvi07g01405_alt	XP_034689459.1uncharacterized tRNA/rRNA methyltransferase slr1673
												7	9704817	9720856	Vitvi07g01403_alt	XP_010646440.1PREDICTED: uncharacterized protein LOC100254417
												7	9729732	9736533	Vitvi07g01402_alt	XP_002266404.3 kinesin-like protein KIN-14R
												7	9740306	9741325	Vitvi07g01401_alt	XP_002266518.2 dof zinc finger protein DOF5.7
												7	9754263	9760048	Vitvi07g01400_alt	XP_010646438.1 elongator complex protein 4
												7	9835007	9837379	Vitvi07g02555_alt	XP_002272479.1 probable mannitol dehydrogenase
												7	9821132	9823516	Vitvi07g02554_alt	RVX23579.1putative mannitol dehydrogenase
												7	9853250	9855348	Vitvi07g01389_alt	RVX23442.1putative mannitol dehydrogenase
												7	9862737	9865156	Vitvi07g02553_alt	XP_003635250.1 probable mannitol dehydrogenase
												7	9872621	9876585	Vitvi07g01388_alt	CBI33193.3unnamed protein product, partial
												7	9881879	9882625	Vitvi07g01387_alt	XP_034689478.1L-type lectin-domain containing receptor kinase IX.1-like
												7	9886350	9891706	Vitvi07g01386_alt	XP_019073929.1 L-type lectin-domain containing receptor kinase IX.1-like
												7	9894433	9898725	Vitvi07g01385_alt	XP_034689477.1rhamnogalacturonate lyase-like
												7	9899142	9899900	Vitvi07g04627_alt	RVX23445.1L-type lectin-domain containing receptor kinase IX.1
												7	9899942	9901336	Vitvi07g04628_alt	CBI33188.3unnamed protein product, partial
	cfQTL_10.1	10	Un_7653330	10_249601	4562576	5441269	1	Fv/Fm	Véraison 2021	4562576	5441269	chr10	4562469	4569244	Vitvi10g01740	XP_002271412.2 protein TRANSPORT INHIBITOR RESPONSE 1
			10_249601	10_249601	5441269	5441269	2	Phi(Eo)	Véraison Full 2023	5441269	5568625	chr10	4576197	4584913	Vitvi10g04257	XP_034698206.1external alternative NAD(P)H-ubiquinone oxidoreductase B2, mitochondrial-like
			10_249601	Un_32376815	5441269	5568625	1					chr10	4588897	4599795	Vitvi10g04258	RVW46298.1External alternative NAD(P)H-ubiquinone oxidoreductase B2, mitochondrial
												chr10	4603459	4604214	Vitvi10g01746	XP_002271376.2PREDICTED: uncharacterized protein LOC100241473
												chr10	4610231	4615896	Vitvi10g00363	XP_003635003.2 heterogeneous nuclear ribonucleoprotein U-like protein 1
												chr10	4617630	4620331	Vitvi10g01742	XP_010646142.1 protein arv1 homolog
												chr10	4624186	4625545	Vitvi10g01748	XP_003634996.1 F-box protein At1g61340-like
												chr10	4631564	4633192	Vitvi10g00364	XP_010646146.1 putative FBD-associated F-box protein At1g61330
												chr10	4634914	4641550	Vitvi10g00365	XP_002277046.4 telomerase Cajal body protein 1
												chr10	4643286	4651035	Vitvi10g00366	XP_003634998.1 bifunctional riboflavin kinase/FMN phosphatase
												chr10	4652120	4655421	Vitvi10g01749	XP_010646154.1 F-box protein At5g03100
												chr10	4659481	4665462	Vitvi10g01751	XP_010646159.1 putative F-box protein At1g49610
												chr10	4680876	4684758	Vitvi10g00370	XP_010646169.1 F-box/LRR-repeat protein 25-like
												chr10	4690548	4691964	Vitvi10g00372	XP_003634999.1 chlorophyll a-b binding protein 13, chloroplastic
												chr10	4695213	4716594	Vitvi10g00379	XP_010646155.1 anaphase-promoting complex subunit 4
												chr10	4717051	4724857	Vitvi10g00380	XP_010646160.1 calmodulin-binding protein 60 C
												chr10	4731439	4735699	Vitvi10g00381	XP_002273964.1 protein LOL2
												chr10	4737213	4744300	Vitvi10g00382	XP_003635000.1 ribosomal RNA-processing protein 17
												chr10	4748509	4755065	Vitvi10g00383	XP_002270943.2 sphingosine kinase 1
												chr10	4787596	4788510	Vitvi10g00385	XP_010646969.1 syntaxin-124
												chr10	4790725	4794153	Vitvi10g00386	XP_034698383.1 vacuolar protein sorting-associated protein 28 homolog 2
												chr10	4801071	4813529	Vitvi10g00387	XP_019073989.1 pre-mRNA-splicing factor SYF1
												chr10	4813662	4813811	Vitvi10g04260	CBI23475.3unnamed protein product, partial
												chr10	4814854	4816511	Vitvi10g00390	XP_002273372.2PREDICTED: uncharacterized protein LOC100244739
												chr10	4816551	4817847	Vitvi10g04261	CAN65070.1hypothetical protein VITISV_003953
												chr10	4820658	4835742	Vitvi10g00391	XP_010646967.1 probable ADP-ribosylation factor GTPase-activating protein AGD5
												chr10	4837999	4843209	Vitvi10g00394	XP_034698228.1transmembrane protein 184 homolog DDB_G0279555-like
												chr10	4843272	4864195	Vitvi10g04262	XP_034698220.1beta-galactosidase 8-like
												chr10	4864684	4872389	Vitvi10g01757	XP_002267927.2 quinone oxidoreductase PIG3
												chr10	4866700	4867164	Vitvi10g04263	GAY34393.1hypothetical protein CUMW_011180
												chr10	4880343	4881167	Vitvi10g00406	XP_002267215.2PREDICTED: uncharacterized protein LOC100258948
												chr10	4886740	4888075	Vitvi10g00405	XP_002265624.2PREDICTED: uncharacterized protein LOC100258152
												chr10	4897985	4899152	Vitvi10g00402	XP_002267118.3PREDICTED: uncharacterized protein LOC100241834
												chr10	4899624	4907350	Vitvi10g00401	XP_010646779.1 endonuclease 4
												chr10	4907656	4909995	Vitvi10g00400	XP_002269205.1 endonuclease 1
												chr10	4910005	4915218	Vitvi10g04265	---NA---
												chr10	4915271	4918225	Vitvi10g00399	XP_002262771.2 internal alternative NAD(P)H-ubiquinone oxidoreductase A1, mitochondrial
												chr10	4919031	4919213	Vitvi10g01756	TYG97248.1hypothetical protein ES288_A10G023800v1
												chr10	4921120	4921332	Vitvi10g04266	KAG6696678.1hypothetical protein I3842_09G160300
												chr10	4923491	4923972	Vitvi10g04267	KAB2082050.1hypothetical protein ES319_A05G172400v1
												chr10	4928227	4928409	Vitvi10g01754	KAB2007330.1hypothetical protein ES319_D10G022400v1
												chr10	4930877	4931113	Vitvi10g04268	CBI18596.3unnamed protein product, partial
												chr10	4937863	4938162	Vitvi10g04269	---NA---
												chr10	4939019	4944617	Vitvi10g00398	XP_002266810.2 PAP-specific phosphatase HAL2-like
												chr10	4951062	4951529	Vitvi10g01753	XP_010646777.1 cold shock domain-containing protein 4-like
												chr10	4951882	4952094	Vitvi10g04270	CAN82670.1hypothetical protein VITISV_026489
												chr10	4952615	4960993	Vitvi10g00397	XP_010646776.1 secretory carrier-associated membrane protein 3
												chr10	4963149	4974935	Vitvi10g04271	XP_010646775.1PREDICTED: uncharacterized protein LOC100257753
												chr10	4978694	4982269	Vitvi10g04272	XP_034696988.1uncharacterized protein LOC117922890
												chr10	5009122	5017533	Vitvi10g00417	XP_034698637.1protein STRUBBELIG-RECEPTOR FAMILY 1-like
												chr10	5034158	5034533	Vitvi10g04275	---NA---
												chr10	5034659	5035516	Vitvi10g01760	XP_010647013.1 serine/arginine repetitive matrix protein 1-like
												chr10	5037751	5041956	Vitvi10g00422	XP_003634857.1PREDICTED: uncharacterized protein LOC100854976
												chr10	5044289	5045143	Vitvi10g00423	XP_010645363.1 influenza virus NS1A-binding protein homolog A
												chr10	5048261	5048542	Vitvi10g04276	KAB1199873.1hypothetical protein CJ030_MR0G011032
												chr10	5049815	5063930	Vitvi10g04277	XP_010645359.1 glucose-induced degradation protein 8 homolog
												chr10	5069079	5087692	Vitvi10g00425	XP_002263027.3 helicase-like transcription factor CHR28
												chr10	5088932	5089876	Vitvi10g00426	XP_003634858.1 caffeoylshikimate esterase
												chr10	5100579	5104442	Vitvi10g00427	XP_010645362.2 serine carboxypeptidase-like 31
												chr10	5107635	5111894	Vitvi10g01600	XP_010645364.1 (E,E)-geranyllinalool synthase
												chr10	5117308	5120175	Vitvi10g04278	XP_034697901.1COP1-interacting protein 7
												chr10	5142340	5143014	Vitvi10g00435	XP_002271939.2 disease resistance-like protein CSA1
												chr10	5153468	5158908	Vitvi10g00436	XP_002271908.2 alpha-galactosidase
												chr10	5160158	5161899	Vitvi10g04279	CAN81856.1hypothetical protein VITISV_041251
												chr10	5185583	5189201	Vitvi10g04281	RVX08505.1(E,E)-geranyllinalool synthase
												chr10	5203875	5208200	Vitvi10g04282	NP_001268201.1(E,E)-geranyllinalool synthase-like
												chr10	5212685	5226083	Vitvi10g04283	XP_010645359.1 glucose-induced degradation protein 8 homolog
												chr10	5227384	5227665	Vitvi10g04284	KAB1199873.1hypothetical protein CJ030_MR0G011032
												chr10	5231468	5232571	Vitvi10g00420	XP_019074022.1 influenza virus NS1A-binding protein homolog A-like
												chr10	5234416	5247029	Vitvi10g02345	XP_010646902.1PREDICTED: uncharacterized protein LOC100249879
												chr10	5247816	5249431	Vitvi10g02346	RVX08453.1 Bifunctional epoxide hydrolase 2
												chr10	5261375	5263525	Vitvi10g02348	XP_019073959.1 protein RTF1 homolog
												chr10	5268048	5269815	Vitvi10g04285	XP_019074187.1 lactosylceramide 4-alpha-galactosyltransferase
												chr10	5357623	5363933	Vitvi10g02344	RVX08451.1RNA polymerase II C-terminal domain phosphatase-like 1
												chr10	5363944	5368609	Vitvi10g04286	RVX08452.1RNA polymerase II C-terminal domain phosphatase-like 1
												chr10	5370243	5373290	Vitvi10g02343	XP_003635272.1 clathrin light chain 1
												chr10	5373844	5379237	Vitvi10g02342	XP_003635271.2 putative serine/threonine-protein kinase
												chr10	5388415	5392094	Vitvi10g02333	XP_010647094.1PREDICTED: uncharacterized protein At4g04980
												chr10	5393300	5394701	Vitvi10g02334	CBI38447.3unnamed protein product, partial
												chr10	5397105	5417112	Vitvi10g04287	ALP46091.1polyphenol oxidase
												chr10	5415724	5417549	Vitvi10g02336	RVX08548.1Polyphenol oxidase, chloroplastic
												chr10	5419476	5421299	Vitvi10g04289	P43311.1RecName: Full=Polyphenol oxidase, chloroplastic; Short=PPO; AltName: Full=Catechol oxidase; Flags: Precursor
												chr10	5421551	5421778	Vitvi10g04290	CBI38449.3unnamed protein product, partial
												chr10	5433223	5433408	Vitvi10g04291	---NA---
												chr10	5436852	5438975	Vitvi10g04292	P43311.1RecName: Full=Polyphenol oxidase, chloroplastic; Short=PPO; AltName: Full=Catechol oxidase; Flags: Precursor
												chr10	5453788	5454268	Vitvi10g04293	---NA---
												chr10	5455354	5487632	Vitvi10g04294	XP_019074153.1 protein MOR1
												chr10	5488620	5490313	Vitvi10g01762	XP_002271088.1PREDICTED: uncharacterized protein LOC100263752
												chr10	5495696	5496047	Vitvi10g04296	XP_034696928.1dof zinc finger protein 4-like
												chr10	5508730	5509047	Vitvi10g04297	CAN71570.1hypothetical protein VITISV_008112
												chr10	5515390	5526479	Vitvi10g04298	XP_002270799.3 splicing factor 3B subunit 2
												chr10	5529268	5532294	Vitvi10g04299	RVX08594.1putative polyol transporter 4
												chr10	5534534	5535889	Vitvi10g02340	XP_019074187.1 lactosylceramide 4-alpha-galactosyltransferase
												chr10	5543253	5581244	Vitvi10g04300	XP_010647227.1 mediator of RNA polymerase II transcription subunit 16
		ALTERNATIVE REGION
		10	Un_7653330	10_249601	3736126	4433917	1					10	3736019	3742773	Vitvi10g01740_alt	XP_002271412.2 protein TRANSPORT INHIBITOR RESPONSE 1
			10_249601	10_249601	4433917	4433917	2					10	3776965	3777720	Vitvi10g01746_alt	XP_002271376.2PREDICTED: uncharacterized protein LOC100241473
			10_249601	Un_32376815	4433917	4592674	1					10	3783737	3789397	Vitvi10g00363_alt	XP_003635003.2 heterogeneous nuclear ribonucleoprotein U-like protein 1
												10	3791131	3793832	Vitvi10g01742_alt	XP_010646142.1 protein arv1 homolog
												10	3797688	3799043	Vitvi10g01748_alt	XP_003634996.1 F-box protein At1g61340-like
												10	3805059	3806687	Vitvi10g00364_alt	XP_010646146.1 putative FBD-associated F-box protein At1g61330
												10	3808410	3815047	Vitvi10g00365_alt	XP_002277046.4 telomerase Cajal body protein 1
												10	3816781	3824531	Vitvi10g00366_alt	XP_003634998.1 bifunctional riboflavin kinase/FMN phosphatase
												10	3825616	3828917	Vitvi10g01749_alt	XP_010646154.1 F-box protein At5g03100
												10	3832977	3838958	Vitvi10g01751_alt	XP_010646159.1 putative F-box protein At1g49610
												10	3854372	3858256	Vitvi10g00370_alt	XP_010646169.1 F-box/LRR-repeat protein 25-like
												10	3864048	3865464	Vitvi10g00372_alt	XP_003634999.1 chlorophyll a-b binding protein 13, chloroplastic
												10	3868522	3889888	Vitvi10g00379_alt	XP_010646155.1 anaphase-promoting complex subunit 4
												10	3891200	3899261	Vitvi10g00380_alt	XP_010646160.1 calmodulin-binding protein 60 C
												10	3905965	3910216	Vitvi10g00381_alt	XP_002273964.1 protein LOL2
												10	3911787	3918871	Vitvi10g00382_alt	XP_003635000.1 ribosomal RNA-processing protein 17
												10	3922882	3929417	Vitvi10g00383_alt	XP_002270943.2 sphingosine kinase 1
												10	3941219	3955464	Vitvi10g04259_alt	XP_034697833.1B3 domain-containing protein Os07g0563300
												10	3956848	3957762	Vitvi10g00385_alt	XP_010646969.1 syntaxin-124
												10	3959085	3961403	Vitvi10g00386_alt	XP_034698383.1 vacuolar protein sorting-associated protein 28 homolog 2
												10	3964146	3976606	Vitvi10g00387_alt	XP_019073989.1 pre-mRNA-splicing factor SYF1
												10	3976739	3976888	Vitvi10g04260_alt	CBI23475.3unnamed protein product, partial
												10	3977892	3979589	Vitvi10g00390_alt	XP_002273372.2PREDICTED: uncharacterized protein LOC100244739
												10	3979629	3980925	Vitvi10g04261_alt	CAN65070.1hypothetical protein VITISV_003953
												10	3983736	3998831	Vitvi10g00391_alt	XP_010646967.1 probable ADP-ribosylation factor GTPase-activating protein AGD5
												10	4000769	4006009	Vitvi10g00394_alt	XP_034698228.1transmembrane protein 184 homolog DDB_G0279555-like
												10	4006405	4027024	Vitvi10g04262_alt	XP_034698220.1beta-galactosidase 8-like
												10	4044481	4045816	Vitvi10g00405_alt	XP_002265624.2PREDICTED: uncharacterized protein LOC100258152
												10	4052916	4054083	Vitvi10g00402_alt	XP_002267118.3PREDICTED: uncharacterized protein LOC100241834
												10	4054520	4062184	Vitvi10g00401_alt	XP_010646779.1 endonuclease 4
												10	4062490	4064570	Vitvi10g00400_alt	XP_002269205.1 endonuclease 1
												10	4069978	4072932	Vitvi10g00399_alt	XP_002262771.2 internal alternative NAD(P)H-ubiquinone oxidoreductase A1, mitochondrial
												10	4073756	4073938	Vitvi10g01756_alt	TYG97248.1hypothetical protein ES288_A10G023800v1
												10	4092290	4092589	Vitvi10g04269_alt	---NA---
												10	4093446	4099058	Vitvi10g00398_alt	XP_002266810.2 PAP-specific phosphatase HAL2-like
												10	4103642	4104109	Vitvi10g01753_alt	XP_010646777.1 cold shock domain-containing protein 4-like
												10	4104461	4104766	Vitvi10g04270_alt	CAN82670.1hypothetical protein VITISV_026489
												10	4105193	4117617	Vitvi10g00397_alt	XP_010646776.1 secretory carrier-associated membrane protein 3
												10	4119827	4131622	Vitvi10g04271_alt	XP_010646775.1PREDICTED: uncharacterized protein LOC100257753
												10	4135382	4138955	Vitvi10g04272_alt	XP_034696988.1uncharacterized protein LOC117922890
												10	4142573	4162337	Vitvi10g04273_alt	XP_003635573.3 katanin p80 WD40 repeat-containing subunit B1 homolog
												10	4163803	4172258	Vitvi10g00417_alt	XP_034698637.1protein STRUBBELIG-RECEPTOR FAMILY 1-like
												10	4180292	4187834	Vitvi10g04274_alt	XP_034697403.1lipoyl synthase, mitochondrial
												10	4188288	4188663	Vitvi10g04275_alt	---NA---
												10	4188789	4189646	Vitvi10g01760_alt	XP_010647013.1 serine/arginine repetitive matrix protein 1-like
												10	4191846	4196138	Vitvi10g00422_alt	XP_003634857.1PREDICTED: uncharacterized protein LOC100854976
												10	4198161	4199015	Vitvi10g00423_alt	XP_010645363.1 influenza virus NS1A-binding protein homolog A
												10	4203839	4216444	Vitvi10g04277_alt	XP_010645359.1 glucose-induced degradation protein 8 homolog
												10	4221616	4240182	Vitvi10g00425_alt	XP_002263027.3 helicase-like transcription factor CHR28
												10	4241419	4242363	Vitvi10g00426_alt	XP_003634858.1 caffeoylshikimate esterase
												10	4250597	4256929	Vitvi10g00427_alt	XP_010645362.2 serine carboxypeptidase-like 31
												10	4260122	4264384	Vitvi10g01600_alt	XP_010645364.1 (E,E)-geranyllinalool synthase
												10	4298875	4299549	Vitvi10g00435_alt	XP_002271939.2 disease resistance-like protein CSA1
												10	4310002	4315442	Vitvi10g00436_alt	XP_002271908.2 alpha-galactosidase
												10	4316710	4318436	Vitvi10g04279_alt	CAN81856.1hypothetical protein VITISV_041251
												10	4319883	4321082	Vitvi10g00437_alt	XP_003635288.1 NAC transcription factor 25
												10	4359839	4364169	Vitvi10g04282_alt	NP_001268201.1(E,E)-geranyllinalool synthase-like
												10	4202287	4202568	Vitvi10g04284_alt	KAB1199873.1hypothetical protein CJ030_MR0G011032
												10	4529593	4542200	Vitvi10g02345_alt	XP_010646902.1PREDICTED: uncharacterized protein LOC100249879
												10	4542987	4544602	Vitvi10g02346_alt	RVX08453.1 Bifunctional epoxide hydrolase 2
												10	4556545	4558695	Vitvi10g02348_alt	XP_019073959.1 protein RTF1 homolog
												10	4563218	4564985	Vitvi10g04285_alt	XP_019074187.1 lactosylceramide 4-alpha-galactosyltransferase
												10	4378369	4382048	Vitvi10g02333_alt	XP_010647094.1PREDICTED: uncharacterized protein At4g04980
												10	4383254	4384655	Vitvi10g02334_alt	CBI38447.3unnamed protein product, partial
												10	4389579	4390841	Vitvi10g04288_alt	XP_010647098.2 polyphenol oxidase, chloroplastic-like
												10	4429807	4431258	Vitvi10g04289_alt	P43311.1RecName: Full=Polyphenol oxidase, chloroplastic; Short=PPO; AltName: Full=Catechol oxidase; Flags: Precursor
												10	4412798	4413025	Vitvi10g04290_alt	CBI38449.3unnamed protein product, partial
												10	4448837	4481203	Vitvi10g04294_alt	XP_019074153.1 protein MOR1
												10	4481906	4484202	Vitvi10g01762_alt	XP_002271088.1PREDICTED: uncharacterized protein LOC100263752
												10	4502514	4513614	Vitvi10g04298_alt	XP_002270799.3 splicing factor 3B subunit 2
												10	4516442	4519051	Vitvi10g04299_alt	RVX08594.1putative polyol transporter 4
												10	4567836	4605429	Vitvi10g04300_alt	XP_010647227.1 mediator of RNA polymerase II transcription subunit 16
	cfQTL_11.1	11	11_493263	11_664401	493591	664729	2	Phi(Eo)	Véraison Full 2023	459975	664729	chr11	483907	494483	Vitvi11g00030	XP_002275155.1 sucrose synthase
								Area	Véraison Full 2023	493591	664729	chr11	496382	498269	Vitvi11g00031	RVW77023.1Pectinesterase 3
												chr11	498763	510120	Vitvi11g00032	XP_010656085.1PREDICTED: uncharacterized protein LOC100249222
												chr11	517206	518094	Vitvi11g00033	XP_002275524.1 auxin-responsive protein SAUR50
												chr11	519870	520175	Vitvi11g04005	---NA---
												chr11	522252	524801	Vitvi11g00034	XP_002277518.1 putative pectinesterase 63
												chr11	528623	529575	Vitvi11g00035	XP_034699501.1protein SMALL AUXIN UP-REGULATED RNA 10-like
												chr11	529648	530882	Vitvi11g04006	---NA---
												chr11	532829	538577	Vitvi11g00036	XP_034699038.12Fe-2S ferredoxin-like
												chr11	543050	547642	Vitvi11g00037	XP_002277540.1 respiratory burst oxidase homolog protein E
												chr11	549183	552608	Vitvi11g01324	XP_002275889.1PREDICTED: uncharacterized protein LOC100256162
												chr11	553217	555373	Vitvi11g00038	NP_001267969.1peroxiredoxin Q
												chr11	555389	558752	Vitvi11g00039	XP_002277560.1 probable flavin-containing monooxygenase 1
												chr11	567027	567260	Vitvi11g04007	RVX16109.1Sugar transporter ERD6-like 6
												chr11	571288	572244	Vitvi11g01325	XP_010656090.1PREDICTED: uncharacterized protein LOC100245572
												chr11	583551	584682	Vitvi11g00040	XP_002276089.1 21 kDa protein
												chr11	587136	595906	Vitvi11g00041	XP_002276214.1 3-oxoacyl-[acyl-carrier-protein] synthase II, chloroplastic
												chr11	604267	606318	Vitvi11g01326	XP_002277580.2PREDICTED: uncharacterized protein LOC100256095
												chr11	606356	607366	Vitvi11g04008	CAN76563.1hypothetical protein VITISV_026889
												chr11	613676	620644	Vitvi11g00042	XP_002277600.1 DEAD-box ATP-dependent RNA helicase 17
												chr11	629190	629423	Vitvi11g04009	CAN69277.1hypothetical protein VITISV_023245
												chr11	629465	640683	Vitvi11g00043	XP_010656094.1 auxin response factor 7
												chr11	640690	643458	Vitvi11g00044	XP_002276749.1 20 kDa chaperonin, chloroplastic
												chr11	647051	648091	Vitvi11g00045	XP_002276572.2 ethylene-responsive transcription factor ERF017
												chr11	655091	655796	Vitvi11g00046	XP_002277621.2 ethylene-responsive transcription factor ERF016
												chr11	655986	659806	Vitvi11g00047	XP_002276918.2 beta-galactosidase 15
												chr11	666609	667844	Vitvi11g00048	RVX05369.1Protein MARD1
	cfQTL_12.1	12	12_2813941	12_2885465	2814814	2886340	5	Fv/Fm	Berry pea-size 2023	2814814	2886340	chr12	2838275	2887835	Vitvi12g00181	XP_002280724.1 serine/threonine-protein kinase EDR1
								Fv/Fm	Pre-Véraison 2023	2814814	2886340
								Area	Berry pea-size 2023	2814814	2886340
								Phi(Eo)	Berry pea-size 2023	2814814	2886340
								Phi(Eo)	Véraison 2023	2814814	2886340
	cfQTL_12.2	12	12_14127319	12_13797636	14585617	14910568	2	Area	Véraison 2022	14585617	14910568	chr12	14580894	14585552	Vitvi12g01622	XP_002268397.1 serine carboxypeptidase-like 42
								Phi(Ro)	Berry pea-size 2022	14585617	14910568	chr12	14606713	14609252	Vitvi12g01624	XP_002270950.1 peroxidase 43
												chr12	14642967	14643766	Vitvi12g02565	XP_002270769.1 14 kDa proline-rich protein DC2.15
												chr12	14646292	14648113	Vitvi12g01626	XP_002270803.1 putative clathrin assembly protein At1g03050
												chr12	14655115	14662655	Vitvi12g01627	XP_002270590.1 vacuolar protein sorting-associated protein 20 homolog 2
												chr12	14662698	14668281	Vitvi12g04361	---NA---
												chr12	14671429	14692682	Vitvi12g04362	---NA---
												chr12	14692734	14695874	Vitvi12g01629	XP_010657576.1 calcium homeostasis endoplasmic reticulum protein
												chr12	14731070	14733164	Vitvi12g02568	XP_002268129.1 pentatricopeptide repeat-containing protein At3g62470, mitochondrial
												chr12	14781685	14789240	Vitvi12g01636	XP_002268032.2 pentatricopeptide repeat-containing protein At2g36240
												chr12	14796206	14881923	Vitvi12g01638	XP_002267948.1 phosphatidylserine decarboxylase proenzyme 2
												chr12	14883731	14885932	Vitvi12g04363	RVW15726.1putative ribonuclease H protein
												chr12	14891717	14911940	Vitvi12g01641	XP_002267905.2 proteinaceous RNase P 1, chloroplastic/mitochondrial
	cfQTL_12.3	12	12_16778085	12_16815921	17505010	17528465	2	Fv/Fm	Pre-Véraison 2022	17505010	17528465	chr12	17504240	17505331	Vitvi12g01795	XP_019079283.1PREDICTED: uncharacterized protein LOC100266910
								Phi(Ro)	Véraison 2021	17505010	17542846	chr12	17507020	17552643	Vitvi12g01796	XP_002273874.2 separase
	cfQTL_13.1	13	Un_12109052	Un_12148601	10082268	10844992	2	Fv/Fm	Flowering 2022	10082268	10844992	chr13	10034458	10035648	Vitvi13g04263	CAN73871.1hypothetical protein VITISV_018162
								Phi(Eo)	Flowering 2022	10082268	10844992	chr13	10073643	10075407	Vitvi13g00832	XP_002264201.2 phenylalanine N-monooxygenase
												chr13	10076229	10077115	Vitvi13g04264	XP_010658802.1PREDICTED: uncharacterized protein LOC104881207
												chr13	10109685	10110173	Vitvi13g00835	XP_034680596.1pentatricopeptide repeat-containing protein At4g14050, mitochondrial-like
												chr13	10112489	10112713	Vitvi13g00837	XP_034688752.1rho GTPase-activating protein 7
												chr13	10131585	10133491	Vitvi13g02126	CBI35231.3unnamed protein product, partial
												chr13	10154606	10155050	Vitvi13g04265	CBI35232.3unnamed protein product, partial
												chr13	10155209	10155978	Vitvi13g04266	RVW37031.1GDSL esterase/lipase
												chr13	10162394	10163766	Vitvi13g04267	CAN77306.1hypothetical protein VITISV_000785
												chr13	10171895	10172104	Vitvi13g04268	CAN66691.1hypothetical protein VITISV_023210
												chr13	10180861	10181079	Vitvi13g04269	RVW37030.1GDSL esterase/lipase
												chr13	10200771	10202786	Vitvi13g04270	XP_002264855.2 GDSL esterase/lipase At5g03610
												chr13	10204719	10206925	Vitvi13g04271	XP_002264855.2 GDSL esterase/lipase At5g03610
												chr13	10228399	10230253	Vitvi13g02130	CBI35234.3unnamed protein product, partial
												chr13	10231996	10232565	Vitvi13g04272	GFZ02031.1duplicated homeodomain-like superfamily protein
												chr13	10234967	10245068	Vitvi13g00843	XP_002264980.2 phosphoacetylglucosamine mutase
												chr13	10247745	10248899	Vitvi13g04273	RVW37011.1Vesicle-associated protein 1-1
												chr13	10273304	10273714	Vitvi13g00850	RVW94232.1Vesicle-associated protein 1-1
												chr13	10274033	10274320	Vitvi13g04274	RVW94232.1Vesicle-associated protein 1-1
												chr13	10285458	10285826	Vitvi13g00851	CAN79953.1hypothetical protein VITISV_015242
												chr13	10290316	10290537	Vitvi13g02132	CBI35238.3unnamed protein product, partial
												chr13	10303874	10307806	Vitvi13g00852	XP_002265298.1 GDSL esterase/lipase At5g03610
												chr13	10317317	10317730	Vitvi13g02133	RVW24252.1Polyadenylate-binding protein RBP45
												chr13	10351759	10352460	Vitvi13g00856	RVW24252.1Polyadenylate-binding protein RBP45
												chr13	10367462	10377216	Vitvi13g00858	XP_002264023.1 protein SUPPRESSOR OF K(+) TRANSPORT GROWTH DEFECT 1
												chr13	10377670	10384961	Vitvi13g00859	XP_034704420.1organelle RRM domain-containing protein 1, chloroplastic-like
												chr13	10392024	10394434	Vitvi13g00860	CBI35242.3unnamed protein product, partial
												chr13	10411521	10412698	Vitvi13g04276	CAN78426.1hypothetical protein VITISV_037784
												chr13	10413119	10413672	Vitvi13g04277	CAN78426.1hypothetical protein VITISV_037784
												chr13	10446709	10447740	Vitvi13g00864	XP_002265783.1 cytosolic sulfotransferase 15
												chr13	10454175	10456765	Vitvi13g00865	XP_019079601.1 mitotic spindle checkpoint protein BUBR1-like
												chr13	10467389	10468524	Vitvi13g04278	XP_010650498.1PREDICTED: uncharacterized protein LOC100243914
												chr13	10493534	10495038	Vitvi13g00867	CBI35248.3unnamed protein product, partial
												chr13	10520977	10527939	Vitvi13g00870	XP_002266084.1 hippocampus abundant transcript-like protein 1
												chr13	10539504	10539674	Vitvi13g00871	RVW49756.1Protein IRX15-like
												chr13	10545930	10560027	Vitvi13g00872	XP_002264979.1 nifU-like protein 4, mitochondrial
												chr13	10609390	10620243	Vitvi13g00873	XP_002265099.2 cAMP-regulated phosphoprotein 21
												chr13	10697885	10723469	Vitvi13g00877	XP_002266672.1 probable aspartyl aminopeptidase
												chr13	10698945	10699178	Vitvi13g02139	RVW94202.1Protein LITTLE ZIPPER 4
												chr13	10725712	10733155	Vitvi13g00878	XP_019080009.1 pentatricopeptide repeat-containing protein At5g46100
												chr13	10733469	10734104	Vitvi13g00879	RVW94198.1 Protein DMP4
												chr13	10773560	10775086	Vitvi13g00880	XP_002265566.1 protein YIPF5 homolog
												chr13	10806876	10831199	Vitvi13g00883	XP_002266805.1 probable sodium/metabolite cotransporter BASS4, chloroplastic
	cfQTL_13.2	13	13_909390	13_18909557	18926455	20532927	1	Area	Véraison 2022	18926455	21543135	chr13	18922628	18925114	Vitvi13g01267	XP_010645527.1 probable serine/threonine-protein kinase Cx32, chloroplastic
			13_18909557	13_18909557	20532927	20532927	2	Fv/Fm	Véraison Full 2023	20532927	20532927	chr13	18925305	18927623	Vitvi13g04415	XP_010645527.1 probable serine/threonine-protein kinase Cx32, chloroplastic
			13_18909557	13_19919776	20532927	21543135	1					chr13	18971347	18980218	Vitvi13g04416	XP_010645497.1PREDICTED: uncharacterized protein LOC100264237
												chr13	18995596	18996630	Vitvi13g01272	XP_019073207.1 putative disease resistance RPP13-like protein 1
												chr13	18997023	19003175	Vitvi13g04417	RVW94028.1putative disease resistance RPP13-like protein 1
												chr13	19015149	19025610	Vitvi13g02262	XP_003634889.1 SAC3 family protein C
												chr13	19073839	19078598	Vitvi13g04418	XP_019073255.1PREDICTED: uncharacterized protein LOC100250564
												chr13	19092793	19096929	Vitvi13g04419	XP_010645498.1 putative disease resistance RPP13-like protein 1
												chr13	19099730	19100518	Vitvi13g04420	RVW59739.1putative disease resistance RPP13-like protein 1
												chr13	19100671	19100985	Vitvi13g04421	CAN61531.1hypothetical protein VITISV_017627
												chr13	19105969	19116177	Vitvi13g02263	XP_010645524.1 SAC3 family protein C
												chr13	19123143	19125455	Vitvi13g04422	RVW94008.1hypothetical protein CK203_033992
												chr13	19125504	19125984	Vitvi13g04423	RVW94008.1hypothetical protein CK203_033992
												chr13	19223242	19225142	Vitvi13g04425	XP_019073211.1 putative disease resistance RPP13-like protein 1
												chr13	19225426	19231150	Vitvi13g04426	RVW19019.1putative disease resistance RPP13-like protein 1
												chr13	19231896	19232087	Vitvi13g04427	RVW59725.1hypothetical protein CK203_100229
												chr13	19237234	19255841	Vitvi13g02269	XP_003634889.1 SAC3 family protein C
												chr13	19282001	19282462	Vitvi13g04428	XP_002618303.160S ribosomal protein L2
												chr13	19282757	19283407	Vitvi13g02270	XP_034702141.1uncharacterized protein LOC117926925
												chr13	19292072	19300814	Vitvi13g02271	XP_010645473.1PREDICTED: uncharacterized protein LOC100249912
												chr13	19312538	19322194	Vitvi13g02272	XP_010645463.1 disease resistance protein RGA2-like
												chr13	19322501	19323116	Vitvi13g04429	---NA---
												chr13	19327848	19342619	Vitvi13g02273	XP_010645474.1 SAC3 family protein C
												chr13	19434522	19435172	Vitvi13g04430	RVW22692.1hypothetical protein CK203_099594
												chr13	19435479	19436204	Vitvi13g04431	RVW22692.1hypothetical protein CK203_099594
												chr13	19445755	19449520	Vitvi13g01291	XP_002266597.1 nascent polypeptide-associated complex subunit alpha-like protein 1
												chr13	19455250	19457184	Vitvi13g01293	RVW22695.1Tetraketide alpha-pyrone reductase 1
												chr13	19487819	19508719	Vitvi13g01298	XP_003634871.2 cinnamoyl-CoA reductase 1
												chr13	19495712	19496368	Vitvi13g04432	XP_019073246.1 putative disease resistance protein RGA3
												chr13	19499846	19518473	Vitvi13g01299	XP_034703060.1cinnamoyl-CoA reductase 1-like
												chr13	19521658	19524646	Vitvi13g01300	RVW22684.1Tetraketide alpha-pyrone reductase 1
												chr13	19524647	19527687	Vitvi13g01302	CBI40603.3unnamed protein product, partial
												chr13	19531906	19534022	Vitvi13g01303	XP_002268122.1 cinnamoyl-CoA reductase 1
												chr13	19534299	19551101	Vitvi13g04434	RVW76552.1Transcription elongation factor SPT6-like
												chr13	19551492	19554302	Vitvi13g04435	CBI40599.3unnamed protein product, partial
												chr13	19556919	19559296	Vitvi13g04436	RVW76551.1hypothetical protein CK203_048681
												chr13	19561635	19563743	Vitvi13g01305	XP_002268322.1 cinnamoyl-CoA reductase 1
												chr13	19564876	19576296	Vitvi13g01306	XP_010645414.1 transcription elongation factor SPT6-like
												chr13	19606615	19606944	Vitvi13g04437	KMS97125.1hypothetical protein BVRB_7g177910
												chr13	19608963	19609331	Vitvi13g01310	CBI40594.3unnamed protein product, partial
												chr13	19780557	19780934	Vitvi13g04438	RVW97040.1hypothetical protein CK203_032253
												chr13	19782326	19783001	Vitvi13g04439	XP_019073166.1 transcription elongation factor SPT6 homolog
												chr13	19844053	19851340	Vitvi13g04440	XP_010645587.1 SAC3 family protein C
												chr13	19857325	19858408	Vitvi13g04441	CBI25807.3unnamed protein product, partial
												chr13	19864679	19871254	Vitvi13g01323	XP_010645585.1 putative disease resistance RPP13-like protein 1
												chr13	19872071	19872858	Vitvi13g04442	---NA---
												chr13	19885538	19887639	Vitvi13g04444	RVW19026.1hypothetical protein CK203_095054
												chr13	19921553	19931291	Vitvi13g01325	XP_034704660.1uncharacterized protein LOC117928763
												chr13	19937544	19944052	Vitvi13g01327	XP_019073256.1 putative disease resistance RPP13-like protein 1
												chr13	19945801	19945989	Vitvi13g02284	RVW59725.1hypothetical protein CK203_100229
												chr13	19946174	19946848	Vitvi13g04445	RVW93561.1hypothetical protein CK203_028920
												chr13	19947039	19962109	Vitvi13g02285	XP_002269431.1 SAC3 family protein C
												chr13	19981889	19985396	Vitvi13g01328	XP_002282979.1 ribulose bisphosphate carboxylase/oxygenase activase, chloroplastic
												chr13	19991486	19991815	Vitvi13g01329	RVX19233.1Retrovirus-related Pol polyprotein from transposon RE1
												chr13	20054518	20055224	Vitvi13g01407	XP_010659127.1 pentatricopeptide repeat-containing protein At1g25360-like
												chr13	20055247	20055510	Vitvi13g04447	RVW64703.1Nuclear export mediator factor Nemf
												chr13	20118280	20119416	Vitvi13g04448	XP_002266123.1PREDICTED: uncharacterized protein LOC100254077
												chr13	20131880	20133016	Vitvi13g02320	RVW15158.1Transcription termination factor MTERF9, chloroplastic
												chr13	20147925	20148803	Vitvi13g01403	XP_010659128.1 zinc finger protein 3-like
												chr13	20157912	20173070	Vitvi13g01402	XP_002268063.1 DNA polymerase epsilon subunit C
												chr13	20179759	20185372	Vitvi13g01401	XP_002267841.1 cysteine proteinase inhibitor 12
												chr13	20187634	20191269	Vitvi13g02319	XP_002265970.1 putative disease resistance protein RGA4
												chr13	20208935	20227591	Vitvi13g01398	XP_010659054.1 11-oxo-beta-amyrin 30-oxidase
												chr13	20247818	20267937	Vitvi13g01396	XP_010659056.1 65-kDa microtubule-associated protein 5
												chr13	20282894	20285131	Vitvi13g01395	XP_002267371.1 WAT1-related protein At5g07050
												chr13	20324087	20331431	Vitvi13g01394	XP_034703233.1nodulation protein H-like
												chr13	20347178	20371169	Vitvi13g01393	XP_002267203.1 ABC transporter I family member 6, chloroplastic
												chr13	20386081	20387742	Vitvi13g01389	XP_002266969.3 probable carboxylesterase 15
												chr13	20420943	20421761	Vitvi13g01387	XP_002266804.1 putative RING-H2 finger protein ATL69
												chr13	20447890	20460014	Vitvi13g01386	XP_002265527.3 probable choline kinase 2
												chr13	20461225	20464836	Vitvi13g01385	XP_034702933.1protein MAINTENANCE OF PSII UNDER HIGH LIGHT 1
												chr13	20469457	20469726	Vitvi13g04450	RVX15301.1L10-interacting MYB domain-containing protein
												chr13	20472213	20551671	Vitvi13g01384	XP_010659064.1 DNA-directed RNA polymerase III subunit 2
												chr13	20553380	20589961	Vitvi13g04451	XP_010659066.1PREDICTED: uncharacterized protein LOC100245338
												chr13	20625240	20626665	Vitvi13g01379	XP_002265863.1 cytosolic sulfotransferase 15
												chr13	20663236	20667516	Vitvi13g04454	XP_019079769.1PREDICTED: uncharacterized protein LOC109123718
												chr13	20673079	20673834	Vitvi13g01376	XP_002265066.1 protein MIZU-KUSSEI 1
												chr13	20684729	20685994	Vitvi13g04455	RVW97016.1Retrovirus-related Pol polyprotein from transposon RE1
												chr13	20694224	20700497	Vitvi13g02316	XP_002265615.1 protein LNK3
												chr13	20701331	20702262	Vitvi13g02315	XP_010659130.1 probable mediator of RNA polymerase II transcription subunit 26b
												chr13	20736229	20736586	Vitvi13g04456	CAN65195.1hypothetical protein VITISV_008709
												chr13	20757665	20758604	Vitvi13g04457	RVW97002.1hypothetical protein CK203_032351
												chr13	20762282	20766678	Vitvi13g04458	XP_002265223.1 cilia- and flagella-associated protein 20
												chr13	20767348	20768605	Vitvi13g02314	XP_002264746.2 putative disease resistance RPP13-like protein 1
												chr13	20770204	20772675	Vitvi13g04459	RVW97000.1putative disease resistance protein
												chr13	20773563	20774934	Vitvi13g04460	---NA---
												chr13	20777627	20778130	Vitvi13g04461	RVW71366.1Transposon TX1 uncharacterized 149 kDa protein
												chr13	20778544	20778756	Vitvi13g04462	---NA---
												chr13	20783969	20790079	Vitvi13g02312	XP_010659069.1 putative disease resistance RPP13-like protein 1
												chr13	20790201	20860686	Vitvi13g01369	XP_002264619.2 THO complex subunit 1
												chr13	20850120	20851139	Vitvi13g04463	XP_019079632.1 cytosolic sulfotransferase 15-like
												chr13	20862543	20862993	Vitvi13g04464	---NA---
												chr13	20876312	20880355	Vitvi13g02309	XP_010659075.1 putative disease resistance RPP13-like protein 1
												chr13	20883026	20883465	Vitvi13g04465	XP_002265223.1 cilia- and flagella-associated protein 20
												chr13	20883775	20892450	Vitvi13g04466	CBI35083.3unnamed protein product, partial
												chr13	20893537	20895848	Vitvi13g04467	XP_010659076.1 putative disease resistance protein At3g14460
												chr13	20900157	20907079	Vitvi13g04468	XP_003633791.1 delta-latroinsectotoxin-Lt1a
												chr13	20913254	20913568	Vitvi13g04469	CAN76296.1hypothetical protein VITISV_037993
												chr13	20925483	20926106	Vitvi13g04470	CAN81368.1hypothetical protein VITISV_035252
												chr13	20926259	20926669	Vitvi13g04471	CAN82270.1hypothetical protein VITISV_008906
												chr13	20937697	20938450	Vitvi13g02302	XP_002276816.1 membrane-associated protein VIPP1, chloroplastic
												chr13	20996524	21001526	Vitvi13g04472	CBI35090.3unnamed protein product, partial
												chr13	21001602	21010067	Vitvi13g04473	XP_019079918.1 putative disease resistance protein At3g14460
												chr13	21010245	21110741	Vitvi13g01361	XP_010659077.1 THO complex subunit 1
												chr13	21117814	21118832	Vitvi13g01360	XP_019079632.1 cytosolic sulfotransferase 15-like
												chr13	21129672	21130644	Vitvi13g01359	XP_002263795.1 transcription repressor MYB6
												chr13	21147923	21152960	Vitvi13g01358	XP_019080155.1 probable leucine-rich repeat receptor-like protein kinase At1g35710
												chr13	21160669	21165303	Vitvi13g04475	XP_019080154.1 probable leucine-rich repeat receptor-like protein kinase At1g35710
												chr13	21178110	21189231	Vitvi13g01357	CBI35099.3unnamed protein product, partial
												chr13	21214348	21214509	Vitvi13g04476	RVW81047.1hypothetical protein CK203_045371
												chr13	21214976	21216074	Vitvi13g04477	XP_003634312.1 vacuolar protein sorting-associated protein 29
												chr13	21216775	21219240	Vitvi13g04478	CAN74225.1hypothetical protein VITISV_039615
												chr13	21219245	21263327	Vitvi13g01355	XP_010659083.1 DNA-directed RNA polymerase I subunit 2
												chr13	21277774	21282875	Vitvi13g01354	XP_002262740.1 NADH dehydrogenase [ubiquinone] 1 alpha subcomplex subunit 6
												chr13	21286268	21291616	Vitvi13g01353	XP_002262773.1 peptidyl-prolyl cis-trans isomerase CYP22
												chr13	21294037	21364200	Vitvi13g01352	XP_034703889.1protein unc-13 homolog
												chr13	21370831	21371283	Vitvi13g04479	RVX06181.1Retrovirus-related Pol polyprotein from transposon TNT 1-94
												chr13	21372796	21373074	Vitvi13g04480	RVW31629.1Retrovirus-related Pol polyprotein from transposon RE2
												chr13	21393520	21400760	Vitvi13g01351	XP_010659086.1 probable protein arginine N-methyltransferase 3
												chr13	21404326	21428063	Vitvi13g01350	XP_002263159.2 transcription factor TGA2.2
												chr13	21404326	21429123	Vitvi13g04481	---NA---
												chr13	21455141	21456034	Vitvi13g02295	CAN69541.1hypothetical protein VITISV_025656
												chr13	21472107	21491396	Vitvi13g01348	XP_002263469.1 E3 ubiquitin-protein ligase KEG
												chr13	21492104	21497916	Vitvi13g01347	XP_002264026.1 nudix hydrolase 16, mitochondrial
												chr13	21519577	21528714	Vitvi13g01345	XP_002263648.1 DNA-directed RNA polymerase III subunit RPC9
												chr13	21543246	21546597	Vitvi13g02294	CBI35110.3unnamed protein product, partial
	cfQTL_15.1	15	15_18722457	15_18784851	20498981	20559862	1	Area	Flowering 2022	20498981	20653974	chr15	20489526	20505108	Vitvi15g01068	XP_003633961.1 RAB6A-GEF complex partner protein 1
			15_18784851	15_18879071	20559862	20653974	2	PhiRo	Flowering 2022	20559862	20653974	chr15	20507729	20525036	Vitvi15g01069	XP_010661833.1 ferric reduction oxidase 2
												chr15	20529693	20529935	Vitvi15g04602	CAN82573.1hypothetical protein VITISV_034719
												chr15	20530725	20535921	Vitvi15g01070	XP_019081213.1 ferric reduction oxidase 2
												chr15	20544867	20546312	Vitvi15g01071	XP_002278060.1 probable receptor-like protein kinase At5g24010
												chr15	20547177	20548378	Vitvi15g04603	---NA---
												chr15	20548455	20553120	Vitvi15g01072	XP_010661831.1 mechanosensitive ion channel protein 1, mitochondrial
												chr15	20560115	20561816	Vitvi15g01641	XP_002275850.1 putative UDP-rhamnose:rhamnosyltransferase 1
												chr15	20564432	20566164	Vitvi15g01642	XP_002275824.1 putative UDP-rhamnose:rhamnosyltransferase 1
												chr15	20571335	20573275	Vitvi15g01073	XP_010661830.1 putative UDP-rhamnose:rhamnosyltransferase 1
												chr15	20584120	20584461	Vitvi15g01075	XP_010661830.1 putative UDP-rhamnose:rhamnosyltransferase 1
												chr15	20588160	20588387	Vitvi15g04605	CAN72110.1hypothetical protein VITISV_038083
												chr15	20588756	20589770	Vitvi15g04606	RVX09810.1hypothetical protein CK203_012906
												chr15	20594037	20596344	Vitvi15g04607	XP_003633958.1 probable polygalacturonase
												chr15	20597032	20601615	Vitvi15g01077	XP_003633959.1 mitogen-activated protein kinase homolog MMK2
												chr15	20604245	20607180	Vitvi15g01644	XP_003633960.1 protein BPS1, chloroplastic-like
												chr15	20611247	20614310	Vitvi15g01078	XP_003633957.1 probable serine/threonine-protein kinase At1g01540
												chr15	20617824	20640350	Vitvi15g04608	RYR75186.1hypothetical protein Ahy_A02g009861
												chr15	20642483	20645081	Vitvi15g01080	XP_002277369.1PREDICTED: uncharacterized protein LOC100258452
												chr15	20645687	20647132	Vitvi15g01081	XP_019081114.1PREDICTED: LOW QUALITY PROTEIN: uncharacterized protein LOC100263595
												chr15	20648980	20649573	Vitvi15g01082	RVX10101.1RING-H2 finger protein ATL68
												chr15	20653281	20653943	Vitvi15g01083	XP_002277286.1 late embryogenesis abundant protein At1g64065
	cfQTL_17.1	17	17_1414219	17_1572984	2203470	2362104	1	Fv/Fm	Berry pea-size 2023	2203470	2419076	chr17	2186012	2204458	Vitvi17g00155	XP_002279352.1 protein PLASTID TRANSCRIPTIONALLY ACTIVE 10
			17_1572984	17_1632106	2362104	2419076	2	PhiEo	Pre-Véraison 2023	2362104	2629802	chr17	2207768	2209545	Vitvi17g00156	NP_001268116.1protein BASIC PENTACYSTEINE1-like
			17_1632106	17_1842832	2419076	2629802	1					chr17	2211231	2211431	Vitvi17g04030	RVX18017.1hypothetical protein CK203_004141
												chr17	2226036	2228490	Vitvi17g00157	XP_002283220.2 protein SHOOT GRAVITROPISM 5
												chr17	2264109	2265448	Vitvi17g00159	XP_002279279.1 transcriptional activator Myb
												chr17	2267087	2269885	Vitvi17g04031	CAN83952.1hypothetical protein VITISV_022615
												chr17	2277015	2280734	Vitvi17g00160	NP_001268175.1glutamine synthetase cytosolic isozyme 1
												chr17	2282329	2282742	Vitvi17g04032	VVW85591.1unnamed protein product, partial
												chr17	2287138	2291221	Vitvi17g00161	XP_019081933.1 NF-X1-type zinc finger protein NFXL1
												chr17	2292149	2298078	Vitvi17g00162	XP_034712099.1potassium transporter 1-like
												chr17	2292149	2298078	Vitvi17g00162	XP_019081933.1 NF-X1-type zinc finger protein NFXL1
												chr17	2301011	2308093	Vitvi17g01358	XP_010663718.1 homeobox protein knotted-1-like 1
												chr17	2307386	2315970	Vitvi17g00163	XP_002283095.1 dihydropyrimidine dehydrogenase (NADP(+)), chloroplastic
												chr17	2318353	2320655	Vitvi17g00164	XP_010663715.1 origin of replication complex subunit 5
												chr17	2326474	2327711	Vitvi17g00165	XP_002283080.1 mitogen-activated protein kinase kinase 9
												chr17	2341747	2358635	Vitvi17g00166	XP_002279184.2 potassium channel SKOR
												chr17	2363212	2364510	Vitvi17g00167	XP_002279168.1 pentatricopeptide repeat-containing protein At1g77405
												chr17	2371290	2414508	Vitvi17g00168	XP_010663711.1 probable serine/threonine protein kinase IREH1
												chr17	2417802	2420917	Vitvi17g00169	XP_002279127.2 probable inactive receptor kinase At1g48480
												chr17	2430126	2431031	Vitvi17g00170	XP_002282972.1PREDICTED: uncharacterized protein LOC100264712
												chr17	2431612	2443815	Vitvi17g00171	XP_034673380.1chaperone protein DnaJ
												chr17	2446392	2450745	Vitvi17g00172	XP_002279078.1 cell division cycle-associated protein 7
												chr17	2453321	2455044	Vitvi17g00173	XP_002282941.1 nudix hydrolase 18, mitochondrial
												chr17	2466790	2472677	Vitvi17g00174	XP_002282921.1 deoxyhypusine synthase
												chr17	2478072	2478608	Vitvi17g04033	RVX17934.1hypothetical protein CK203_004184
												chr17	2489981	2493086	Vitvi17g00175	XP_010663708.1 wall-associated receptor kinase 2
												chr17	2494971	2498511	Vitvi17g04034	XP_010663708.1 wall-associated receptor kinase 2
												chr17	2500730	2502098	Vitvi17g01359	XP_010663707.1PREDICTED: uncharacterized protein LOC100257591
												chr17	2504299	2505082	Vitvi17g01360	XP_002282848.1PREDICTED: uncharacterized protein At3g17950
												chr17	2508719	2513779	Vitvi17g00177	XP_002282832.1 putative nuclease HARBI1
												chr17	2512435	2512734	Vitvi17g04035	RVW83628.1Transposon Ty3-I Gag-Pol polyprotein
												chr17	2523440	2560083	Vitvi17g00178	XP_010663695.1PREDICTED: uncharacterized protein LOC100262718
												chr17	2560367	2562122	Vitvi17g00179	RVX17974.160S ribosomal protein L19-2
												chr17	2563127	2571678	Vitvi17g00181	XP_010663693.1PREDICTED: uncharacterized protein LOC100245848
												chr17	2580688	2603515	Vitvi17g00183	XP_010663692.1PREDICTED: uncharacterized protein LOC100250985
												chr17	2605041	2610766	Vitvi17g00186	XP_002282742.1 surfeit locus protein 1
												chr17	2611822	2612561	Vitvi17g01361	XP_010663690.1 lipid transfer-like protein VAS
												chr17	2617197	2619846	Vitvi17g00187	XP_002278856.1 ABC transporter G family member 1
												chr17	2620212	2640552	Vitvi17g00188	XP_002282720.2 TPR repeat-containing thioredoxin TDX
	cfQTL_17.2	17	17_3709859	17_3778220	4497542	4565731	1	Area	Véraison 2022	4497542	4565731	chr17	4482758	4503116	Vitvi17g01408	XP_010663593.1 carbon catabolite repressor protein 4 homolog 5
			17_3778220	17_3803904	4565731	4591415	1	Area	Berry pea-size 2023	4591415	4678056	chr17	4504961	4505983	Vitvi17g00329	XP_019082229.1 ethylene-responsive transcription factor ERF118
			17_3803904	17_3899979	4591415	4678056	2	Fv/Fm	Véraison 2022	4565731	4733756	chr17	4506098	4507016	Vitvi17g04087	CAN69165.1hypothetical protein VITISV_015325
			17_3899979	17_3955679	4678056	4733756	1					chr17	4518036	4518843	Vitvi17g01409	CAN78454.1hypothetical protein VITISV_002405
												chr17	4534096	4536321	Vitvi17g00331	RVX14149.1hypothetical protein CK203_011240
												chr17	4538714	4547540	Vitvi17g01410	CBI15443.3unnamed protein product, partial
												chr17	4549131	4549946	Vitvi17g00332	XP_019082163.1 protein YLS3
												chr17	4550724	4552412	Vitvi17g01411	CBI15441.3unnamed protein product, partial
												chr17	4555220	4560517	Vitvi17g00333	XP_002275995.1 aluminum-activated malate transporter 9
												chr17	4561427	4563061	Vitvi17g00334	XP_002275968.1 DNA/RNA-binding protein KIN17
												chr17	4568266	4585908	Vitvi17g00335	XP_002276180.1 serine/threonine-protein phosphatase 2A 65 kDa regulatory subunit A beta isoform
												chr17	4586571	4593549	Vitvi17g00336	XP_010663584.1 aspartyl protease APCB1
												chr17	4597695	4598006	Vitvi17g04088	XP_034672900.1uncharacterized protein LOC117904420
												chr17	4598078	4598392	Vitvi17g04089	RVX13980.1Cytochrome P450 CYP736A12
												chr17	4607002	4609471	Vitvi17g01414	XP_002275826.1 cytochrome P450 CYP736A12
												chr17	4618200	4618679	Vitvi17g04090	CAN76059.1hypothetical protein VITISV_040628
												chr17	4625337	4627003	Vitvi17g00339	XP_002275714.2 cytochrome P450 CYP736A12-like
												chr17	4633220	4635462	Vitvi17g00340	XP_002275691.1 cytochrome P450 CYP736A12
												chr17	4656393	4656857	Vitvi17g04091	XP_034672750.1cytochrome P450 CYP736A12-like
												chr17	4670934	4676873	Vitvi17g00343	XP_010663579.1 cytochrome P450 CYP736A12-like
												chr17	4676883	4727424	Vitvi17g00344	XP_003634188.1 DENN domain and WD repeat-containing protein SCD1
												chr17	4730986	4732444	Vitvi17g00347	XP_010663577.1 protein PLANT CADMIUM RESISTANCE 6
	cfQTL_19.1	19	19_14642690	19_13987684	14538060	15845364	2	Fv/Fm	Berry pea-size 2022	14538060	17044447	chr19	14528250	14538098	Vitvi19g01391	XP_002268796.1 60S ribosomal protein L18a-like protein
			19_13987684	19_17676557	15845364	17044447	3	PhiEo	Berry pea-size 2023	14538060	17044447	chr19	14562755	14567495	Vitvi19g01394	XP_002270140.1 persulfide dioxygenase ETHE1 homolog, mitochondrial
			19_17676557	19_17060781	17044447	17660947	1	PhiRo	Véraison 2022	15845364	17660947	chr19	14655517	14657286	Vitvi19g01400	XP_002268308.1 caffeic acid 3-O-methyltransferase
												chr19	14674337	14674657	Vitvi19g01403	XP_034689779.1 protein SPIRRIG
												chr19	14834253	14837029	Vitvi19g04405	XP_010647009.1 basic proline-rich protein-like
												chr19	14862549	14863452	Vitvi19g01445	XP_010653640.1 calmodulin-interacting protein 111
												chr19	14889519	14893232	Vitvi19g04406	RVW19200.1Pentatricopeptide repeat-containing protein, chloroplastic
												chr19	14898573	14898928	Vitvi19g01442	XP_011093633.1NADP-dependent malic enzyme
												chr19	14945049	14945915	Vitvi19g04407	RVW63930.1hypothetical protein CK203_056791
												chr19	14956680	14957204	Vitvi19g04408	CAN70691.1hypothetical protein VITISV_007578
												chr19	14979939	14980403	Vitvi19g04409	CAN66572.1hypothetical protein VITISV_028160
												chr19	15000113	15000646	Vitvi19g04410	RVW19209.1hypothetical protein CK203_100127
												chr19	15001193	15001612	Vitvi19g02236	CBI33029.3unnamed protein product, partial
												chr19	15031257	15032931	Vitvi19g01440	XP_002266519.1 heme-binding protein 2
												chr19	15033540	15055746	Vitvi19g01438	XP_010644793.1 ubiquitin carboxyl-terminal hydrolase 15
												chr19	15055808	15058045	Vitvi19g04411	---NA---
												chr19	15148407	15148709	Vitvi19g02232	CBI33026.3unnamed protein product, partial
												chr19	15165533	15165902	Vitvi19g04412	CBI33025.3unnamed protein product, partial
												chr19	15195178	15195375	Vitvi19g04413	RVX16894.1O-fucosyltransferase 36
												chr19	15207989	15209402	Vitvi19g01432	XP_002270405.1 gibberellin 2-beta-dioxygenase 1
												chr19	15313018	15314711	Vitvi19g02230	XP_002263961.1 gibberellin 2-beta-dioxygenase 1
												chr19	15315975	15317865	Vitvi19g04414	CAN67803.1hypothetical protein VITISV_044415
												chr19	15331806	15332441	Vitvi19g01426	RVX05478.1Venom phosphodiesterase 1
												chr19	15341749	15342666	Vitvi19g01425	RVX05478.1Venom phosphodiesterase 1
												chr19	15345296	15345973	Vitvi19g04415	CAN78321.1hypothetical protein VITISV_044001
												chr19	15407536	15410742	Vitvi19g04416	XP_010644794.1 cationic amino acid transporter 8, vacuolar
												chr19	15434607	15434963	Vitvi19g04417	RVW75021.1Ubiquitin-like-specific protease 1A
												chr19	15435338	15435913	Vitvi19g04418	RVW73493.1hypothetical protein CK203_060039
												chr19	15495340	15496462	Vitvi19g04419	CAN73863.1hypothetical protein VITISV_012006
												chr19	15497528	15498212	Vitvi19g04420	RVW58025.1Mediator of RNA polymerase II transcription subunit 15a
												chr19	15499038	15501084	Vitvi19g04421	RVW58025.1Mediator of RNA polymerase II transcription subunit 15a
												chr19	15502419	15511396	Vitvi19g01420	CAN69506.1hypothetical protein VITISV_008510, partial
												chr19	15551747	15565871	Vitvi19g04422	RVW19568.1hypothetical protein CK203_115098
												chr19	15567376	15569380	Vitvi19g04423	RVW60261.1hypothetical protein CK203_097080
												chr19	15572201	15572492	Vitvi19g04424	CAN66189.1hypothetical protein VITISV_006047
												chr19	15690263	15690904	Vitvi19g04425	RVW69024.1Sucrose synthase 2
												chr19	15710327	15713045	Vitvi19g04426	CAN69986.1hypothetical protein VITISV_006431
												chr19	15783514	15783831	Vitvi19g01276	CAN83962.1hypothetical protein VITISV_011588
												chr19	15784323	15784953	Vitvi19g04427	CAN63360.1hypothetical protein VITISV_037961
												chr19	15787511	15787900	Vitvi19g04428	CAN67195.1hypothetical protein VITISV_002609
												chr19	15788272	15788559	Vitvi19g02178	CAN67195.1hypothetical protein VITISV_002609
												chr19	15807521	15808373	Vitvi19g01277	XP_002270874.1 F-box protein SKIP14
												chr19	15831905	15840976	Vitvi19g04429	XP_010644772.1PREDICTED: uncharacterized protein LOC100243242
												chr19	15841236	15843886	Vitvi19g01278	XP_010644772.1PREDICTED: uncharacterized protein LOC100243242
												chr19	15846906	15874579	Vitvi19g01281	XP_010644774.1 putative callose synthase 8
												chr19	15922402	15923583	Vitvi19g02180	XP_002267684.1 pentatricopeptide repeat-containing protein At3g14580, mitochondrial
												chr19	15923741	15924065	Vitvi19g04430	RVW84868.1Pentatricopeptide repeat-containing protein, mitochondrial
												chr19	15924193	15932019	Vitvi19g01284	XP_019072897.1 C2 domain-containing protein At1g53590
												chr19	16072849	16073294	Vitvi19g04431	RVW63382.1putative mitochondrial protein
												chr19	16105264	16106505	Vitvi19g04432	XP_034675907.1histone-lysine N-methyltransferase ASHH1-like
												chr19	16381930	16382965	Vitvi19g01415	RVW23661.1AAA-ATPase ASD, mitochondrial
												chr19	16397809	16398154	Vitvi19g04433	RVW33977.1ABC transporter C family member 10
												chr19	16466198	16468128	Vitvi19g02222	RVW92682.1hypothetical protein CK203_041552
												chr19	16470773	16473935	Vitvi19g04435	XP_010644800.2PREDICTED: uncharacterized protein LOC104877713
												chr19	16474199	16485009	Vitvi19g04436	RVX15601.1hypothetical protein CK203_009131
												chr19	16634633	16648410	Vitvi19g01408	XP_002277842.1 polyadenylate-binding protein-interacting protein 9
												chr19	16648437	16650171	Vitvi19g04437	CAN60729.1hypothetical protein VITISV_013180
												chr19	16676600	16677628	Vitvi19g04439	CAN64080.1hypothetical protein VITISV_017278
												chr19	16725444	16725983	Vitvi19g01368	CAN73751.1hypothetical protein VITISV_016462
												chr19	16743474	16743686	Vitvi19g04440	RVW75179.1hypothetical protein CK203_053884
												chr19	16744117	16744548	Vitvi19g04441	RVW21444.1hypothetical protein CK203_110473
												chr19	16746988	16747533	Vitvi19g04442	CAN80254.1hypothetical protein VITISV_003502
												chr19	16844153	16870687	Vitvi19g01363	AII80417.1RING-type E3 ubiquitin ligase
												chr19	16946385	16953117	Vitvi19g01360	XP_010644818.1 interactor of constitutive active ROPs 4
												chr19	16963474	16989661	Vitvi19g01359	XP_010644801.1 ethylene receptor-like
												chr19	17020601	17052829	Vitvi19g01357	XP_002271760.2 ubiquitin carboxyl-terminal hydrolase 25
												chr19	17073357	17075678	Vitvi19g01356	XP_019072404.1 9-cis-epoxycarotenoid dioxygenase 1
												chr19	17075929	17076117	Vitvi19g04443	RVW92715.1 9-cis-epoxycarotenoid dioxygenase NCED1, chloroplastic
												chr19	17206721	17210454	Vitvi19g01352	XP_002277249.1 peroxisomal (S)-2-hydroxy-acid oxidase GLO1
												chr19	17210482	17211598	Vitvi19g04444	CBI32920.3unnamed protein product, partial
												chr19	17220750	17224629	Vitvi19g01351	XP_010644814.1 F-box/LRR-repeat protein At3g59190
												chr19	17253618	17261292	Vitvi19g01349	XP_002271499.1 peptidyl-prolyl cis-trans isomerase FKBP43
												chr19	17281057	17294676	Vitvi19g01346	XP_010644812.1 transcription initiation factor TFIID subunit 11
												chr19	17297938	17300290	Vitvi19g04445	CAN72743.1hypothetical protein VITISV_019568
												chr19	17312839	17314317	Vitvi19g01345	XP_002271250.1 3-ketoacyl-CoA synthase 6
												chr19	17347586	17347933	Vitvi19g04446	XP_010644835.1 loricrin-like
												chr19	17367865	17370230	Vitvi19g04447	RVW92712.1hypothetical protein CK203_041642
												chr19	17370890	17371297	Vitvi19g04448	XP_010644835.1 loricrin-like
												chr19	17402084	17402449	Vitvi19g02201	XP_010644833.1PREDICTED: uncharacterized protein LOC104877738
												chr19	17418741	17419043	Vitvi19g04449	XP_010644833.1PREDICTED: uncharacterized protein LOC104877738
												chr19	17437124	17438615	Vitvi19g01339	XP_010644832.1 F-box/LRR-repeat protein At4g14103
												chr19	17479358	17480286	Vitvi19g02200	XP_010644831.1 F-box/LRR-repeat protein At4g14096-like
												chr19	17510254	17510541	Vitvi19g04450	KAF1896951.1hypothetical protein Lal_00034652
												chr19	17601989	17605060	Vitvi19g01335	XP_002262628.2 disease resistance protein At4g27190
												chr19	17615933	17616406	Vitvi19g01332	XP_019072597.1 probable glutathione S-transferase parA
												chr19	17650005	17650550	Vitvi19g04451	CAN64150.1hypothetical protein VITISV_001531
												chr19	17650696	17651271	Vitvi19g02198	CBI32908.3unnamed protein product, partial

## Sheet: Table S3.2
	Table S 3.2 List of positional candidate genes within significant genomic regions (partially or totally overlapping QTLs for different traits/datasets) obtained from the analysis of transpirational parameters related to heat stress. For each significant region, highlighted in bold, or component sub-region, the QTL code, the chromosome (Chr), the flanking markers with their name (Flanking markers …
	Conserved genomic region						QTLs co-locating					Gene structural and functional annotation
	QTL code	Chr	Flanking markers name		Flanking markers bp		n QTLs	Traits	Datasets	Start (bp)	End (bp)	Chr	Start (bp)	End (bp)	Gene ID	Sequence Description
			Start	End	Start	End
	trQTL_3.1	3	3_595713	li_3_636319	697606	738212	2	T_leaf	Pre-Véraison 2023	697606	738212	chr03	698196	700329	Vitvi03g00049	XP_002267957.1 B-box zinc finger protein 19
								Vpleaf	Pre-Véraison 2023	697606	738212	chr03	700512	709239	Vitvi03g04020	RVW36553.1Kinesin-like protein KIN-7E
												chr03	709411	715507	Vitvi03g00050	XP_010647602.1 kinesin-like protein KIN-7E
												chr03	717603	722488	Vitvi03g00051	XP_002268405.1 NADH dehydrogenase [ubiquinone] 1 beta subcomplex subunit 9
												chr03	723801	724490	Vitvi03g01333	XP_034681476.1uncharacterized protein LOC117911284
												chr03	725952	726218	Vitvi03g01334	XP_002268532.1 30S ribosomal protein S31, mitochondrial
												chr03	726504	734074	Vitvi03g00052	XP_002268617.1 epimerase family protein SDR39U1 homolog, chloroplastic
												chr03	734815	740831	Vitvi03g00053	XP_002268781.1 ubiquitin fusion degradation protein 1 homolog
	trQTL_3.2	3	3_5724485	3_5704269	3783778	3803994	2	T_leaf	Flowering 2022	3783778	3803994	chr03	3784071	3789062	Vitvi03g00340	XP_003631648.1 glucan endo-1,3-beta-D-glucosidase
								Vpleaf	Flowering 2022	3783778	3803994	chr03	3801239	3815879	Vitvi03g00343	XP_003631647.1 guanine nucleotide-binding protein subunit beta-2
	trQTL_3.3	3	3_6857515	3_7003964	6881348	7027379	2	gs	Berry pea-size 2023	6881348	7027379	chr03	6895751	6896174	Vitvi03g01603	XP_002262836.1PREDICTED: uncharacterized protein LOC100265247
								E	Berry pea-size 2023	6881348	7027379	chr03	6929592	6938681	Vitvi03g00609	XP_002262952.1 probable prolyl 4-hydroxylase 9
												chr03	6941784	6945156	Vitvi03g00610	XP_002263529.2 protein CHROMOSOME TRANSMISSION FIDELITY 7
												chr03	6999470	7007528	Vitvi03g00612	XP_002263094.1 probable prolyl 4-hydroxylase 9
												chr03	7009326	7013964	Vitvi03g00613	XP_010647934.1PREDICTED: uncharacterized protein LOC100251578
												chr03	7018510	7022113	Vitvi03g00614	XP_002263235.1 somatic embryogenesis receptor kinase 1
												chr03	7022223	7028505	Vitvi03g00615	XP_019074688.1 transcription initiation factor TFIID subunit 4b
	trQTL_4.1	4	4_583500	4_626979	578155	622483	2	gs	Véraison 2023	578155	622483	chr04	575332	581541	Vitvi04g00051	XP_034683005.1 egalitarian protein homolog
								E	Véraison 2023	578155	622483	chr04	589740	590582	Vitvi04g04022	---NA---
												chr04	590636	596244	Vitvi04g00052	XP_010648311.1 protein EARLY FLOWERING 3
												chr04	597222	597617	Vitvi04g01779	XP_010648792.1PREDICTED: uncharacterized protein LOC104879040
												chr04	599072	601406	Vitvi04g00053	XP_010648312.2PREDICTED: uncharacterized protein LOC100250820
												chr04	602032	604455	Vitvi04g01780	XP_019074925.1PREDICTED: uncharacterized protein LOC100245679
												chr04	612785	615669	Vitvi04g00055	XP_002276450.1 UPF0587 protein C1orf123 homolog
												chr04	618266	622940	Vitvi04g00056	XP_034683878.1glycosyltransferase BC10-like
	trQTL_4.2	4	4_16006189	4_16609289	16249818	16854397	2	gs	Berry pea-size 2023	16249818	16854397	chr04	16249218	16251980	Vitvi04g04299	CAN62669.1hypothetical protein VITISV_006951
								E	Berry pea-size 2023	16249818	16854397	chr04	16256968	16257293	Vitvi04g04300	RVX07209.1hypothetical protein CK203_022611
												chr04	16264546	16269210	Vitvi04g04301	CAN67508.1hypothetical protein VITISV_026950
												chr04	16269806	16273872	Vitvi04g01121	OMO62984.1Integrase, catalytic core
												chr04	16278609	16281475	Vitvi04g01122	XP_010649271.1PREDICTED: uncharacterized protein LOC104879149
												chr04	16327840	16328913	Vitvi04g01124	XP_010649270.1 probable UDP-arabinopyranose mutase 5
												chr04	16328976	16349698	Vitvi04g01125	CBI17669.3unnamed protein product, partial
												chr04	16364092	16368685	Vitvi04g01126	XP_010649269.1PREDICTED: uncharacterized protein LOC100251233
												chr04	16382059	16382418	Vitvi04g01127	XP_034708331.1renalase
												chr04	16408359	16429728	Vitvi04g01128	XP_002279875.1 protein PELOTA 1
												chr04	16430653	16471971	Vitvi04g01129	XP_002273357.1 ALBINO3-like protein 2, chloroplastic
												chr04	16482190	16497451	Vitvi04g01130	XP_034683598.1flavin mononucleotide hydrolase 1, chloroplatic
												chr04	16498473	16503995	Vitvi04g01131	XP_010649260.1 R3H domain-containing protein 2
												chr04	16505001	16506346	Vitvi04g01133	RVX07402.1hypothetical protein CK203_022567
												chr04	16511226	16512889	Vitvi04g01134	RVX07403.1hypothetical protein CK203_022566
												chr04	16518723	16519814	Vitvi04g04302	XP_034688189.1LOW QUALITY PROTEIN: uncharacterized protein LOC117916346
												chr04	16577485	16580131	Vitvi04g01136	XP_002273063.3 zinc finger CCCH domain-containing protein 48
												chr04	16599860	16600147	Vitvi04g04303	RVW51391.1GEM-like protein 4
												chr04	16612317	16614091	Vitvi04g04304	RVX07242.1Retrovirus-related Pol polyprotein from transposon RE2
												chr04	16616423	16618051	Vitvi04g01138	RVX07244.1hypothetical protein CK203_022545
												chr04	16624399	16624966	Vitvi04g01139	RVX07245.1DUF21 domain-containing protein
												chr04	16627195	16628346	Vitvi04g04305	RVX07238.1hypothetical protein CK203_022543
												chr04	16628794	16630179	Vitvi04g01140	XP_010649252.1PREDICTED: uncharacterized protein LOC104879145
												chr04	16636149	16647479	Vitvi04g01141	XP_010649250.1PREDICTED: uncharacterized protein LOC100241127
												chr04	16649541	16663456	Vitvi04g01142	XP_002272680.1 protein TRIGALACTOSYLDIACYLGLYCEROL 3, chloroplastic
												chr04	16663809	16666031	Vitvi04g01143	XP_002272643.1 leucine-rich repeat receptor-like protein CLAVATA2
												chr04	16706803	16712658	Vitvi04g01149	XP_002279210.1 CBS domain-containing protein CBSX6
												chr04	16728993	16732279	Vitvi04g01151	XP_002279191.1 auxin efflux carrier component 5
												chr04	16768414	16770114	Vitvi04g01153	RVX18111.1Pentatricopeptide repeat-containing protein, chloroplastic
												chr04	16790837	16799349	Vitvi04g01155	XP_010649248.1PREDICTED: uncharacterized protein LOC100244499
												chr04	16806509	16807502	Vitvi04g01156	XP_010649247.1PREDICTED: uncharacterized protein LOC100249671
												chr04	16811547	16824880	Vitvi04g01157	XP_002278934.2 zinc finger CCCH domain-containing protein ZFN-like
												chr04	16844499	16852732	Vitvi04g01158	XP_002278837.2 putative pentatricopeptide repeat-containing protein At3g23330
												chr04	16853477	16855741	Vitvi04g01159	XP_002278837.2 putative pentatricopeptide repeat-containing protein At3g23330
	trQTL_5.1	5	5_5509407	5_5570145	5502441	5563075	1	gs	Berry pea-size 2023	5502441	5563075	chr05	5502423	5504933	Vitvi05g00538	XP_002279134.1 pentatricopeptide repeat-containing protein At3g22690
					5563075	5593619	2	gs	Berry pea-size 2022	5563075	5593619	chr05	5506798	5511212	Vitvi05g00539	XP_002283044.1 homocysteine S-methyltransferase 3
								Tleaf	Flowering 2022	5563075	5593619	chr05	5514818	5521320	Vitvi05g00540	XP_002283073.1 serine/threonine-protein kinase HT1
												chr05	5521376	5521612	Vitvi05g04131	CBI26291.3unnamed protein product, partial
												chr05	5530460	5538264	Vitvi05g00541	XP_010649949.1 protein tesmin/TSO1-like CXC 2
												chr05	5545739	5554860	Vitvi05g00542	XP_010649951.1 protein NETWORKED 1A
												chr05	5555492	5559770	Vitvi05g00543	XP_002283142.1 40S ribosomal protein S3a-1
												chr05	5562656	5563840	Vitvi05g00544	XP_002279192.1 leucine-rich repeat extensin-like protein 6
												chr05	5570824	5587596	Vitvi05g00545	XP_002283155.1 stress-induced-phosphoprotein 1
												chr05	5589435	5593065	Vitvi05g00546	XP_002283184.2 sulfate transporter 3.1
	trQTL_5.2	5	5_6552770	5_6723348	6546178	6717310	2	gs	Véraison 2023	6546178	6717310	chr05	6546753	6551175	Vitvi05g00631	XP_034686579.1sec-independent protein translocase protein TatB
								E	Véraison 2023	6546178	6717310	chr05	6557420	6562011	Vitvi05g04152	---NA---
												chr05	6562093	6565041	Vitvi05g00632	XP_002284161.1 protein transport protein SEC23
												chr05	6565105	6567271	Vitvi05g01905	XP_019075794.1 cytochrome b561 and DOMON domain-containing protein At5g47530
												chr05	6569249	6579971	Vitvi05g00633	XP_002284181.1 magnesium transporter MRS2-I
												chr05	6569249	6579971	Vitvi05g00633	XP_019075615.1 magnesium transporter MRS2-I
												chr05	6585782	6593047	Vitvi05g00634	XP_002280186.2 E3 ubiquitin protein ligase DRIP2
												chr05	6598890	6599465	Vitvi05g01906	XP_002284210.1 PRA1 family protein E-like
												chr05	6604135	6604425	Vitvi05g04153	CAN60780.1hypothetical protein VITISV_032148
												chr05	6604601	6609366	Vitvi05g00637	XP_002280197.1 protein ACCELERATED CELL DEATH 6
												chr05	6609657	6610190	Vitvi05g00638	XP_002284221.1 DNA-directed RNA polymerase V subunit 7
												chr05	6610652	6611954	Vitvi05g04154	RVX21804.1hypothetical protein CK203_001036
												chr05	6617589	6626080	Vitvi05g00639	XP_002280226.1 CRM-domain containing factor CFM3A, chloroplastic/mitochondrial
												chr05	6627608	6627871	Vitvi05g04155	RVX21800.1Fasciclin-like arabinogalactan protein 7
												chr05	6628803	6631391	Vitvi05g00640	XP_002284231.1 transcription factor bHLH92
												chr05	6637737	6640967	Vitvi05g00641	XP_002284241.1 40S ribosomal protein S15
												chr05	6647404	6648502	Vitvi05g00642	XP_002284259.2 histone H1
												chr05	6648482	6649809	Vitvi05g00643	XP_002284276.1 GDSL esterase/lipase 7
												chr05	6652479	6654260	Vitvi05g00644	RVW55431.1GDSL esterase/lipase 7
												chr05	6654750	6676788	Vitvi05g00648	XP_002280282.2PREDICTED: uncharacterized protein LOC100264865
												chr05	6688371	6692196	Vitvi05g00649	XP_002284322.1PREDICTED: uncharacterized protein LOC100240916
												chr05	6694740	6705719	Vitvi05g00650	XP_002280338.3PREDICTED: uncharacterized protein LOC100244302
												chr05	6708511	6721300	Vitvi05g00651	XP_010650006.1PREDICTED: uncharacterized protein LOC100263172
	trQTL_9.1	9	9_3590880	9_4412220	3585046	4406275	2	gs	Berry pea-size 2023	3585046	4406275	chr09	3580486	3595754	Vitvi09g00319	XP_002278786.1 probable inactive ATP-dependent zinc metalloprotease FTSHI 2, chloroplastic
								E	Berry pea-size 2023	3585046	4406275	chr09	3596101	3596984	Vitvi09g00320	XP_002284122.2 early nodulin-like protein 1
												chr09	3620648	3623205	Vitvi09g00321	XP_010654638.1 ankyrin repeat-containing protein ITN1-like
												chr09	3625082	3632749	Vitvi09g01590	CBI36093.3unnamed protein product, partial
												chr09	3659397	3660104	Vitvi09g00323	XP_002278906.1 dehydration-responsive element-binding protein 3
												chr09	3667800	3671143	Vitvi09g00324	XP_002284154.1PREDICTED: uncharacterized protein LOC100256719
												chr09	3672685	3676152	Vitvi09g01591	XP_002284168.1 cytochrome c oxidase assembly protein COX19
												chr09	3676908	3680469	Vitvi09g01592	XP_019077491.1PREDICTED: uncharacterized protein LOC100855084
												chr09	3683099	3686134	Vitvi09g01593	XP_010654641.1 probable disease resistance protein At5g63020
												chr09	3688424	3694173	Vitvi09g00326	XP_002284183.1 VHS domain-containing protein At3g16270
												chr09	3694886	3702135	Vitvi09g00327	XP_010654642.1 zinc phosphodiesterase ELAC protein 2
												chr09	3703882	3705545	Vitvi09g00328	XP_002284206.1 photosynthetic NDH subunit of subcomplex B 3, chloroplastic
												chr09	3706892	3708413	Vitvi09g00329	ABH09331.1putative aquaporin
												chr09	3716481	3718668	Vitvi09g00331	XP_002278977.1 WD repeat-containing protein tag-125-like
												chr09	3718733	3720079	Vitvi09g00332	XP_002278993.1 WD repeat-containing protein 5 homolog
												chr09	3721607	3731610	Vitvi09g00333	XP_002279009.2PREDICTED: uncharacterized protein LOC100266864
												chr09	3721607	3731610	Vitvi09g00333	XP_002279009.2PREDICTED: uncharacterized protein LOC100266864
												chr09	3732759	3733388	Vitvi09g04101	CAN70340.1hypothetical protein VITISV_011440
												chr09	3733884	3736473	Vitvi09g00334	XP_002279039.1 probable E3 ubiquitin ligase complex SCF subunit sconB
												chr09	3738631	3742742	Vitvi09g00335	XP_002284272.1PREDICTED: uncharacterized protein LOC100258278
												chr09	3744026	3748012	Vitvi09g00336	XP_002284282.1 auxin-responsive protein IAA27
												chr09	3764069	3765011	Vitvi09g00337	RVW72828.1Protein thylakoid assembly 8, chloroplastic
												chr09	3768863	3775551	Vitvi09g00338	XP_002279072.1 peroxisome biogenesis protein 2
												chr09	3780376	3783543	Vitvi09g00339	XP_002284327.1 transcription factor bHLH68
												chr09	3799259	3803389	Vitvi09g00340	XP_010654644.1 protein NRT1/ PTR FAMILY 1.2
												chr09	3805743	3811049	Vitvi09g00341	XP_002284352.1 probable inactive nicotinamidase At3g16190
												chr09	3811498	3814005	Vitvi09g01596	XP_002284348.2 probable inactive nicotinamidase At3g16190
												chr09	3817554	3818477	Vitvi09g01597	RVW69485.1hypothetical protein CK203_054492
												chr09	3818861	3828501	Vitvi09g00342	XP_010654649.1 malonate--CoA ligase
												chr09	3829525	3831412	Vitvi09g00343	XP_002279160.3 protein PLANT CADMIUM RESISTANCE 8
												chr09	3832400	3836147	Vitvi09g00345	XP_002284390.1 cytochrome c-type biogenesis CcmH-like mitochondrial protein
												chr09	3845732	3854504	Vitvi09g00347	XP_002279197.1 proline-rich receptor-like protein kinase PERK1
												chr09	3859073	3865145	Vitvi09g00348	XP_002284408.1 ras-related protein Rab7
												chr09	3865254	3865769	Vitvi09g01598	RVW25812.1Ras-related protein Rab7
												chr09	3875698	3879733	Vitvi09g00350	RVW25814.1Sulfite exporter TauE/SafE family protein 3
												chr09	3881586	3890816	Vitvi09g00351	XP_002279221.1 protein disulfide isomerase-like 1-6
												chr09	3892330	3894748	Vitvi09g00352	XP_002284456.1PREDICTED: uncharacterized protein LOC100261724
												chr09	3912661	3916549	Vitvi09g04103	CAN64821.1hypothetical protein VITISV_009549
												chr09	3918222	3919296	Vitvi09g00355	XP_002284463.1 dynein light chain LC6, flagellar outer arm
												chr09	3919866	3926489	Vitvi09g00356	XP_002284520.1 hydroxyphenylpyruvate reductase
												chr09	3938070	3942091	Vitvi09g00358	XP_003632860.1 hydroxyphenylpyruvate reductase
												chr09	3946707	3949719	Vitvi09g00359	XP_010654656.1 rop guanine nucleotide exchange factor 12
												chr09	3950726	3952909	Vitvi09g00361	XP_002284496.1 photosystem I reaction center subunit VI, chloroplastic
												chr09	3956809	3958365	Vitvi09g04105	XP_034696482.1peroxidase 29-like
												chr09	3959525	3960585	Vitvi09g01600	RVW87957.130S ribosomal protein S17, chloroplastic
												chr09	3961849	3966224	Vitvi09g00363	XP_002284502.1 homeobox-leucine zipper protein GLABRA 2
												chr09	3981644	3981967	Vitvi09g04106	RVW87927.1hypothetical protein CK203_033872
												chr09	3992313	3995551	Vitvi09g01601	XP_002284537.1 protein CURVATURE THYLAKOID 1C, chloroplastic
												chr09	3996324	3999098	Vitvi09g00365	XP_002284545.2 pentatricopeptide repeat-containing protein At2g01510, mitochondrial
												chr09	3999617	4000021	Vitvi09g04107	XP_019077574.1 probable plastidic glucose transporter 3
												chr09	4000489	4008568	Vitvi09g00366	XP_010654658.1 probable plastidic glucose transporter 3
												chr09	4009578	4009838	Vitvi09g01602	RVW87930.1PHD finger protein
												chr09	4010598	4011181	Vitvi09g00367	XP_034691334.1PHD finger protein At1g33420-like
												chr09	4017684	4020416	Vitvi09g00368	XP_019077533.1 probable disease resistance protein At1g12280
												chr09	4027008	4043800	Vitvi09g00369	XP_010654660.1PREDICTED: uncharacterized protein LOC100243006
												chr09	4046337	4047626	Vitvi09g00370	XP_002284575.1 60S ribosomal protein L37-3
												chr09	4047700	4052811	Vitvi09g00371	XP_010654661.2 ATP-dependent DNA helicase DDX11
												chr09	4054733	4055389	Vitvi09g00372	XP_010654662.1PREDICTED: uncharacterized protein LOC104880239
												chr09	4056017	4058309	Vitvi09g01604	XP_002279534.2 putative Peroxidase 48
												chr09	4059426	4066653	Vitvi09g00373	XP_002284593.2 kinesin-like protein KIN-13B
												chr09	4079217	4079435	Vitvi09g04108	RVW87990.1Pyridoxal 5'-phosphate synthase-like subunit PDX1.2
												chr09	4079425	4081360	Vitvi09g00375	XP_010654664.1 pyridoxal 5'-phosphate synthase-like subunit PDX1.2
												chr09	4083968	4084255	Vitvi09g04109	XP_034695332.1pyridoxal 5'-phosphate synthase-like subunit PDX1.2
												chr09	4084334	4084531	Vitvi09g00376	RVW87989.1hypothetical protein CK203_033895
												chr09	4084852	4087661	Vitvi09g00377	RVW87988.1Mitochondrial arginine transporter BAC2
												chr09	4090329	4093124	Vitvi09g00378	XP_002284612.1PREDICTED: uncharacterized protein LOC100260053
												chr09	4094231	4096237	Vitvi09g01606	CBI36145.3unnamed protein product, partial
												chr09	4106047	4108685	Vitvi09g04110	XP_034696489.1G-type lectin S-receptor-like serine/threonine-protein kinase CES101
												chr09	4113334	4115754	Vitvi09g01607	KAF8376852.1hypothetical protein HHK36_031436
												chr09	4121277	4122467	Vitvi09g00380	XP_019077606.1 G-type lectin S-receptor-like serine/threonine-protein kinase CES101
												chr09	4128460	4132534	Vitvi09g00382	XP_034696489.1G-type lectin S-receptor-like serine/threonine-protein kinase CES101
												chr09	4132701	4134792	Vitvi09g00383	XP_002279600.2 IQ domain-containing protein IQM1
												chr09	4135545	4140188	Vitvi09g00384	XP_010654666.1 methyltransferase-like protein 22
												chr09	4140194	4143314	Vitvi09g00385	XP_010654667.1PREDICTED: uncharacterized protein LOC100251435
												chr09	4149736	4150748	Vitvi09g04111	KAG5229067.1regulator of Vps4 activity in the MVB pathway protein
												chr09	4156826	4162107	Vitvi09g00386	XP_034695848.1protein ALTERED PHOSPHATE STARVATION RESPONSE 1
												chr09	4163974	4167597	Vitvi09g00387	XP_002284702.2 ras-related protein RHN1
												chr09	4172698	4175706	Vitvi09g00388	XP_002279706.1PREDICTED: uncharacterized protein LOC100258307
												chr09	4175746	4175946	Vitvi09g04112	CBI36153.3unnamed protein product, partial
												chr09	4180759	4182712	Vitvi09g00389	RVW58338.1hypothetical protein CK203_105062
												chr09	4184053	4184889	Vitvi09g00390	AZN23123.1ovate family protein 4
												chr09	4188349	4228775	Vitvi09g00391	XP_010654671.1 regulator of telomere elongation helicase 1 homolog
												chr09	4236181	4242950	Vitvi09g00392	XP_002279789.2 heat shock 70 kDa protein 14
												chr09	4245072	4249767	Vitvi09g01610	XP_010654675.1 pentatricopeptide repeat-containing protein At3g16010
												chr09	4250685	4251890	Vitvi09g00393	XP_002279835.1 trihelix transcription factor ASIL1
												chr09	4262836	4264991	Vitvi09g01611	RVW87937.1hypothetical protein CK203_033930
												chr09	4268116	4270381	Vitvi09g00394	CBI36160.3unnamed protein product, partial
												chr09	4291577	4296415	Vitvi09g00395	XP_002284745.2 MAR-binding filament-like protein 1-1
												chr09	4298365	4303067	Vitvi09g00397	XP_002284754.1 protein SYS1 homolog
												chr09	4304011	4311637	Vitvi09g00398	RVW34131.1Protein MAIN-like 2
												chr09	4311730	4317159	Vitvi09g00399	XP_003632863.1 probable sulfate transporter 3.4
												chr09	4344484	4344897	Vitvi09g04114	RVW34129.1hypothetical protein CK203_084322
												chr09	4346543	4346800	Vitvi09g04115	RVW88002.1hypothetical protein CK203_033941
												chr09	4349135	4349398	Vitvi09g04116	XP_019077716.1PREDICTED: uncharacterized protein LOC109123196
												chr09	4357430	4357687	Vitvi09g04117	RVW88011.1hypothetical protein CK203_033944
												chr09	4365532	4366325	Vitvi09g00400	RVX01159.1Coatomer subunit beta'-1
												chr09	4372614	4389153	Vitvi09g00401	XP_010654685.1 coatomer subunit beta'-1
												chr09	4391371	4397720	Vitvi09g00402	XP_010654686.1 nuclear pore complex protein NUP50A
												chr09	4399855	4400598	Vitvi09g01616	XP_002284798.1 thionin-like protein 2
	trQTL_15.1	15	15_15537495	15_15863106	16825206	17149995	2	gs	Berry pea-size 2022	16825206	17149995	chr15	16825121	16827115	Vitvi15g00790	XP_010661596.1 receptor-like serine/threonine-protein kinase At2g45590
								E	Berry pea-size 2022	16825206	17149995	chr15	16829271	16852642	Vitvi15g00791	XP_002276807.1 synaptotagmin-5
												chr15	16855534	16856958	Vitvi15g00792	XP_002276737.1 cucumber peeling cupredoxin
												chr15	16860462	16862132	Vitvi15g04432	RVW41072.1Geraniol 8-hydroxylase
												chr15	16863064	16863387	Vitvi15g04433	---NA---
												chr15	16875640	16875963	Vitvi15g04434	---NA---
												chr15	16876314	16876622	Vitvi15g04435	CAN62556.1hypothetical protein VITISV_016720
												chr15	16879377	16879622	Vitvi15g01511	CBI38807.3unnamed protein product, partial
												chr15	16883299	16886314	Vitvi15g01512	XP_002271652.1 geraniol 8-hydroxylase
												chr15	16890289	16892954	Vitvi15g04436	CAN75685.1hypothetical protein VITISV_010577
												chr15	16897362	16899873	Vitvi15g00795	XP_002276576.1 geraniol 8-hydroxylase
												chr15	16901685	16901918	Vitvi15g04437	RVW88321.1hypothetical protein CK203_040963
												chr15	16923326	16924488	Vitvi15g00796	XP_034708478.1cytochrome P450 76T24-like
												chr15	16928260	16928838	Vitvi15g00798	RVW41038.1Geraniol 8-hydroxylase
												chr15	16967767	16967970	Vitvi15g04439	CBI38805.3unnamed protein product, partial
												chr15	16976168	16978837	Vitvi15g01514	XP_010661589.1 geraniol 8-hydroxylase-like
												chr15	17010627	17012622	Vitvi15g00801	XP_002269909.1 UNC93-like protein 1
												chr15	17024253	17024438	Vitvi15g04442	CBI38802.3unnamed protein product, partial
												chr15	17024953	17027677	Vitvi15g01518	XP_002276094.1 cytochrome P450 76AD1
												chr15	17029053	17031514	Vitvi15g00805	XP_002276053.1 geraniol 8-hydroxylase-like
												chr15	17039639	17040286	Vitvi15g04444	RVW41126.1Retrovirus-related Pol polyprotein from transposon RE1
												chr15	17040385	17040639	Vitvi15g04445	RVW93760.1putative mitochondrial protein
												chr15	17046927	17047112	Vitvi15g04446	CBI38802.3unnamed protein product, partial
												chr15	17047919	17048104	Vitvi15g04447	CAN65355.1hypothetical protein VITISV_012646
												chr15	17081823	17082688	Vitvi15g04448	---NA---
												chr15	17082734	17143568	Vitvi15g00810	XP_002270775.1 BEACH domain-containing protein C2
	trQTL_19.1	19	19_14642690	19_17676557	14538060	17044447	2	Tleaf	Pre-Véraison 2023	14538060	17044447	chr19	14528250	14538098	Vitvi19g01391	XP_002268796.1 60S ribosomal protein L18a-like protein
								Vpleaf	Pre-Véraison 2023	14538060	17044447	chr19	14562755	14567495	Vitvi19g01394	XP_002270140.1 persulfide dioxygenase ETHE1 homolog, mitochondrial
												chr19	14655517	14657286	Vitvi19g01400	XP_002268308.1 caffeic acid 3-O-methyltransferase
												chr19	14674337	14674657	Vitvi19g01403	XP_034689779.1 protein SPIRRIG
												chr19	14834253	14837029	Vitvi19g04405	XP_010647009.1 basic proline-rich protein-like
												chr19	14862549	14863452	Vitvi19g01445	XP_010653640.1 calmodulin-interacting protein 111
												chr19	14889519	14893232	Vitvi19g04406	RVW19200.1Pentatricopeptide repeat-containing protein, chloroplastic
												chr19	14898573	14898928	Vitvi19g01442	XP_011093633.1NADP-dependent malic enzyme
												chr19	14945049	14945915	Vitvi19g04407	RVW63930.1hypothetical protein CK203_056791
												chr19	14956680	14957204	Vitvi19g04408	CAN70691.1hypothetical protein VITISV_007578
												chr19	14979939	14980403	Vitvi19g04409	CAN66572.1hypothetical protein VITISV_028160
												chr19	15000113	15000646	Vitvi19g04410	RVW19209.1hypothetical protein CK203_100127
												chr19	15001193	15001612	Vitvi19g02236	CBI33029.3unnamed protein product, partial
												chr19	15031257	15032931	Vitvi19g01440	XP_002266519.1 heme-binding protein 2
												chr19	15033540	15055746	Vitvi19g01438	XP_010644793.1 ubiquitin carboxyl-terminal hydrolase 15
												chr19	15055808	15058045	Vitvi19g04411	---NA---
												chr19	15148407	15148709	Vitvi19g02232	CBI33026.3unnamed protein product, partial
												chr19	15165533	15165902	Vitvi19g04412	CBI33025.3unnamed protein product, partial
												chr19	15195178	15195375	Vitvi19g04413	RVX16894.1O-fucosyltransferase 36
												chr19	15207989	15209402	Vitvi19g01432	XP_002270405.1 gibberellin 2-beta-dioxygenase 1
												chr19	15313018	15314711	Vitvi19g02230	XP_002263961.1 gibberellin 2-beta-dioxygenase 1
												chr19	15315975	15317865	Vitvi19g04414	CAN67803.1hypothetical protein VITISV_044415
												chr19	15331806	15332441	Vitvi19g01426	RVX05478.1Venom phosphodiesterase 1
												chr19	15341749	15342666	Vitvi19g01425	RVX05478.1Venom phosphodiesterase 1
												chr19	15345296	15345973	Vitvi19g04415	CAN78321.1hypothetical protein VITISV_044001
												chr19	15407536	15410742	Vitvi19g04416	XP_010644794.1 cationic amino acid transporter 8, vacuolar
												chr19	15434607	15434963	Vitvi19g04417	RVW75021.1Ubiquitin-like-specific protease 1A
												chr19	15435338	15435913	Vitvi19g04418	RVW73493.1hypothetical protein CK203_060039
												chr19	15495340	15496462	Vitvi19g04419	CAN73863.1hypothetical protein VITISV_012006
												chr19	15497528	15498212	Vitvi19g04420	RVW58025.1Mediator of RNA polymerase II transcription subunit 15a
												chr19	15499038	15501084	Vitvi19g04421	RVW58025.1Mediator of RNA polymerase II transcription subunit 15a
												chr19	15502419	15511396	Vitvi19g01420	CAN69506.1hypothetical protein VITISV_008510, partial
												chr19	15551747	15565871	Vitvi19g04422	RVW19568.1hypothetical protein CK203_115098
												chr19	15567376	15569380	Vitvi19g04423	RVW60261.1hypothetical protein CK203_097080
												chr19	15572201	15572492	Vitvi19g04424	CAN66189.1hypothetical protein VITISV_006047
												chr19	15690263	15690904	Vitvi19g04425	RVW69024.1Sucrose synthase 2
												chr19	15710327	15713045	Vitvi19g04426	CAN69986.1hypothetical protein VITISV_006431
												chr19	15784323	15784953	Vitvi19g04427	CAN63360.1hypothetical protein VITISV_037961
												chr19	15787511	15787900	Vitvi19g04428	CAN67195.1hypothetical protein VITISV_002609
												chr19	15788272	15788559	Vitvi19g02178	CAN67195.1hypothetical protein VITISV_002609
												chr19	15807521	15808373	Vitvi19g01277	XP_002270874.1 F-box protein SKIP14
												chr19	15831905	15840976	Vitvi19g04429	XP_010644772.1PREDICTED: uncharacterized protein LOC100243242
												chr19	15841236	15843886	Vitvi19g01278	XP_010644772.1PREDICTED: uncharacterized protein LOC100243242
												chr19	15846906	15874579	Vitvi19g01281	XP_010644774.1 putative callose synthase 8
												chr19	15922402	15923583	Vitvi19g02180	XP_002267684.1 pentatricopeptide repeat-containing protein At3g14580, mitochondrial
												chr19	15923741	15924065	Vitvi19g04430	RVW84868.1Pentatricopeptide repeat-containing protein, mitochondrial
												chr19	15924193	15932019	Vitvi19g01284	XP_019072897.1 C2 domain-containing protein At1g53590
												chr19	16072849	16073294	Vitvi19g04431	RVW63382.1putative mitochondrial protein
												chr19	16105264	16106505	Vitvi19g04432	XP_034675907.1histone-lysine N-methyltransferase ASHH1-like
												chr19	16381930	16382965	Vitvi19g01415	RVW23661.1AAA-ATPase ASD, mitochondrial
												chr19	16397809	16398154	Vitvi19g04433	RVW33977.1ABC transporter C family member 10
												chr19	16466198	16468128	Vitvi19g02222	RVW92682.1hypothetical protein CK203_041552
												chr19	16470773	16473935	Vitvi19g04435	XP_010644800.2PREDICTED: uncharacterized protein LOC104877713
												chr19	16474199	16485009	Vitvi19g04436	RVX15601.1hypothetical protein CK203_009131
												chr19	16634633	16648410	Vitvi19g01408	XP_002277842.1 polyadenylate-binding protein-interacting protein 9
												chr19	16648437	16650171	Vitvi19g04437	CAN60729.1hypothetical protein VITISV_013180
												chr19	16676600	16677628	Vitvi19g04439	CAN64080.1hypothetical protein VITISV_017278
												chr19	16725444	16725983	Vitvi19g01368	CAN73751.1hypothetical protein VITISV_016462
												chr19	16743474	16743686	Vitvi19g04440	RVW75179.1hypothetical protein CK203_053884
												chr19	16744117	16744548	Vitvi19g04441	RVW21444.1hypothetical protein CK203_110473
												chr19	16746988	16747533	Vitvi19g04442	CAN80254.1hypothetical protein VITISV_003502
												chr19	16844153	16870687	Vitvi19g01363	AII80417.1RING-type E3 ubiquitin ligase
												chr19	16946385	16953117	Vitvi19g01360	XP_010644818.1 interactor of constitutive active ROPs 4
												chr19	16963474	16989661	Vitvi19g01359	XP_010644801.1 ethylene receptor-like
												chr19	17020601	17052829	Vitvi19g01357	XP_002271760.2 ubiquitin carboxyl-terminal hydrolase 25
